# Supplementary material for: A novel genotyping system based on site polymorphism on spike gene reveals the evolutionary pathway of porcine epidemic diarrhea virus
Source: IMetaOmics. 2025 Apr 6;2(2):e70013. doi: 10.1002/imo2.70013 (PMC12806362; doi:10.1002/imo2.70013)
Supplement: Supplementary file 2 — Table S1 Information of strains sequenced in this study. Table S2 List of confirmed recombination events. Table S3 List of N‐glycosylation‐associated sites. Table S4 Early strains of 12 PEDV lineages. Table S5 List of global sequences used for building genotyping system. [file IMO2-2-e70013-s002.xlsx]

## Sheet: S1
Table S1. Information of Strains Sequenced in This Study
No	GenBank Accession Number	Strain	Province	Stage	Genogroup	Lineage	Full-length genome sequencing
1	OQ122084	JSYC/2021	Jiangsu	Sukling Piglet	G2c	L4	Yes
2	OQ122085	GSJQ/2022	Gansu	Sukling Piglet	G2c	L4
3	OQ122086	HBXN/2022	Hubei	Sukling Piglet	G2c	L4
4	OQ122087	HBXY/2022	Hubei	Sukling Piglet	G2c	L4
5	OQ122088	HNNY/2022	Henan	Sukling Piglet	G2b	L2	Yes
6	OQ122089	SDLY/2022	Shandong	Sukling Piglet	G2c	L4
7	OQ122090	SXSZ-2/2022	Shanxi	Sukling Piglet	G2c	L4
8	OQ122091	SXSZ-1/2022	Shanxi	Sukling Piglet	G2c	L4
9	OQ122092	HBYC-2/2022	Hubei	Swine	G1b	L8
10	OQ122093	HNXY-2/2022	Henan	Sukling Piglet	G2b	L2
11	OQ122094	GDFS/2022	Guangdong	Sukling Piglet	G2c	L4
12	OQ122095	HBYC-4/2022	Hubei	Sukling Piglet	G2c	L4
13	OQ122096	JXJA/2022	Jiangxi	Sukling Piglet	G2c	L4
14	OQ122097	SCMY/2022	Sichuan	Sukling Piglet	G2c	L4
15	OQ122098	HBXG/2022	Hubei	Sukling Piglet	G2b	L2
16	OQ122099	GXGL/2022	Guangxi	Sukling Piglet	G2b	L3	Yes
17	OQ122100	HBYC-1/2022	Hubei	Swine	G1b	L8	Yes
18	OQ122101	ZJWZ/2021	Zhejiang	Sukling Piglet	G2b	L2	Yes
19	OQ122102	JXYC/2021	Jiangxi	Sukling Piglet	G2c	L5
20	OQ122103	HBXT/2021	Hebei	Sukling Piglet	G2b	L2
21	OQ122104	GZFQ/2021	Guizhou	Sukling Piglet	G2c	L4
22	OQ122105	FJLY/2021	Fujian	Sukling Piglet	G2b	L2
23	OQ122106	HBYC-3/2022	Hubei	Weaning Pig	G1b	L8
24	OQ122107	HBJZ/2022	Hubei	Sukling Piglet	G2c	L4
25	OQ122108	HNXY-1/2022	Henan	Sukling Piglet	G2c	L4
26	OQ122109	HBQJ/2022	Hubei	Sukling Piglet	G2c	L4
27	OQ122110	GZQXN-2/2022	Guizhou	Sukling Piglet	G2c	L4
28	OQ122111	JXGZ/2022	Jiangxi	Sukling Piglet	G2b	L2
29	OQ122112	GZQXN-1/2022	Guizhou	Sukling Piglet	G2c	L4
30	OQ122113	GZBJ/2021	Guizhou	Sukling Piglet	G2b	L2
31	OQ122114	HBYC/2021	Hubei	Sukling Piglet	G2c	L5
32	OQ122115	HNZK/2021	Henan	Sukling Piglet	G2c	L4
33	OQ122116	SDJN/2021	Shandong	Weaning Pig	G2c	L4
34	OQ122117	JSSQ/2021	Jiangsu	Sukling Piglet	G2c	L4

## Sheet: S2
Table S2. List of Confirmed Recombination Events
		In Alignment					Detection Method
No	Pattern	Beginning Breakpoint	Ending Breakpoint	Recombinant Sequences	Major Parent	Minor Parent	RDP	GENECONV	Bootscan	Maxchi	Chimaera	SiSscan	3Seq
1	N57 engaged	19443	21742	LC063846	JX261936	KM189367	1.72e-56	2.27e-52	2.41e-47	2.39e-21	5.47e-21	1.4e-19	1.59e-86
2	N57 engaged	17284	21743	KJ645649	MH726393	KM189367	3.68e-49	9.73e-49	8.85e-45	1.18e-25	1.6e-24	4.67e-23	6.44e-86
3	N57 engaged	20614	21530	MH061336	MK138353	MF375374	1.15269e-61	2.01581e-58	2.96847e-54	8.93928e-19	2.77683e-18	2.73243e-19	7.93667e-77
4	N57 engaged	18729	22090	MH061343	MH061339	MH061340	4.72305e-47	1.66654e-44	6.64358e-31	1.30681e-24	NS	1.04754e-28	1.04346e-20
5	N57 engaged	20610	21039	MT843280	MK606369	MN315264	3.02144e-42	1.31739e-29	NS	3.49408e-12	4.20889e-10	1.27429e-07	NS
6	N57 engaged	19222	21448	MH061338	MH726404	MK644602	1.80323e-36	6.07541e-38	NS	3.33056e-24	1.51379e-14	2.41547e-18	1.36113e-09
7	N57 engaged	17276	21446	MH726380	MH726374	KX883635	2.212e-34	5.81183e-34	NS	1.00427e-18	2.55192e-18	5.91541e-32	1.05387e-31
8	N57 engaged	20652	21224	MK138516	MK644603	MK644602	5.58025e-31	1.73282e-30	NS	8.13898e-11	3.33648e-10	6.84708e-17	1.15358e-10
9	N57 engaged	14727	21195	MH061337	MZ342899	KX791060	4.23223e-25	8.68554e-25	1.22667e-08	7.79515e-14	4.37379e-15	5.2144e-12	6.58362e-27
10	N57 engaged	17828	21195	MZ342899	OL411879	KM609203	5.09428e-26	1.09624e-23	NS	8.61758e-10	1.15166e-09	1.93362e-10	3.83651e-20
11	N57 engaged	20518	21112	KM609211	MH726370	KM609210	5.55032e-25	1.30385e-22	NS	1.16156e-06	1.58883e-07	NS	4.45438e-17
12	N57 engaged	6038	21636	MC425623	KJ645697	KF840537	8.25154e-06	9.36047e-06	NS	1.13356e-09	1.33774e-05	0.00755161	1.36113e-09
13	N57 engaged	17866	21162	KM609203	MH726366	MH726379	2.0322e-08	1.11259e-05	NS	4.97134e-05	9.91073e-05	0.00196633	1.0889e-08
14	N1193 engaged	23763	26406	MK862249	MK138353	MH061336	2.8539e-29	2.14393e-27	NS	2.34339e-07	4.73532e-09	3.003e-09	4.79742e-22
15	N1193 engaged	23446	24698	KM609203	MZ342899	MH061337	5.84637e-37	2.31269e-37	NS	2.02494e-12	5.48919e-12	1.45461e-16	4.82955e-27
16	N1193 engaged	23872	24720	MH061337	MH708243	KM609209	5.491e-24	2.80992e-22	3.35734e-12	9.02515e-10	9.50406e-10	2.55882e-11	2.50414e-15
17	N1193 engaged	24141	25106	MN037494	OL762461	MW561264	3.58229e-15	1.45751e-11	3.49433e-11	0.0051518	0.00320667	NS	3.60863e-13
18	N1193 engaged	24138	25920	MT090145	KR265802	KM609208	0.00013075	6.30746e-06	0.0096418	0.0125641	0.00191893	NS	0.0101383
19	outer S	9506	17596	MH726405	MH726382	MH726402	1.88181e-28	4.94258e-15	NS	2.50279e-17	3.12228e-16	1.64982e-06	2.89675e-31
20	outer S	17116	20325	MH061340	MK644601	MK644602	1.21972e-27	5.31853e-23	NS	1.29548e-11	1.5686e-09	1.17632e-08	3.07822e-25
21	outer S	12193	16869	MH708243	MK288006	MZ342899	5.02714e-20	1.22307e-10	NS	9.1356e-10	8.37171e-10	0.0448357	6.04467e-30
22	outer S	12567	19098	KX791060	MH056658	KU380331	4.7598e-09	6.24725e-11	NS	1.59389e-11	3.35957e-11	1.76454e-08	5.3873e-19
23	outer S	17471	20224	MK862249	MK644601	MF375374	2.07332e-18	8.11034e-18	NS	5.40826e-09	6.43098e-08	8.75066e-06	1.63528e-15
24	outer S	13420	15070	KC109141	KU975389	KC189944	1.75734e-17	1.27471e-15	NS	0.000760156	0.00155745	8.71568e-05	5.24985e-06
25	outer S	17328	20162	MH052688	MT338517	KJ623926	3.39552e-14	2.41872e-06	NS	3.38539e-08	2.97306e-08	7.81906e-05	3.24576e-16
26	outer S	16984	20475	MH726402	MF807951	KJ020932	2.91272e-22	1.01266e-14	NS	4.8588e-10	2.94618e-11	2.45724e-10	2.98641e-14
27	outer S	7705	19986	MH117940	JN547228	KJ020932	4.31904e-10	4.1528e-06	NS	3.13589e-14	1.33849e-08	3.45237e-10	7.16377e-22
28	outer S	2872	13136	KU847996	MH726369	KM975741	2.60609e-05	NS	NS	1.69561e-07	1.83972e-08	0.0048723	1.2464e-12
29	outer S	6160	14237	MH726406	MH726404	KM609207	1.27341e-05	0.0024641	NS	2.98094e-10	5.20467e-07	NS	5.10599e-17
30	outer S	11454	19583	KT941120	KY007140	KU975389	2.11861e-06	0.00141963	NS	1.45746e-06	1.00798e-05	0.0492581	1.0889e-07
31	outer S	1110	18298	KY007140	MF782686	KM189367	1.36422e-05	0.000274579	NS	6.0694e-06	1.09109e-06	0.000917426	1.40196e-07
32	outer S	10768	13924	KJ020932	LC063834	KF840537	4.91502e-07	0.000474384	NS	0.0052475	0.008153	NS	0.00169017
33	outer S	1696	4234	MK071626	KC196276	KM975741	0.000656798	0.000910418	NS	0.00184768	0.00306181	0.00129151	3.58678e-05
34	outer S	8665	11582	MK644603	MH726404	MZ342899	0.0030407	0.0177405	NS	0.000151989	0.000253121	0.0115762	7.66897e-05
35	outer S	2574	4898	KR265759	MK032691	KM975741	1.11095e-05	0.000691379	NS	0.00109846	0.00155216	2.10554e-05	1.23766e-05

## Sheet: S3
Table S3. List of N-glycosylation-Asscociated Sites
Domain	Glycosylation-Asscociated Site	Position in G1b	Conserved AA in G1b	Position in G2b	Conserved AA in G2b	Position in G2c	Conserved AA in G2c
D0	N57-asscociated	27	Q	27	S	27	S
D0	N57-asscociated	29	T	29	N	29	N
D0	N57-asscociated	-	-	55	I	55	I
D0	N57-asscociated	-	-	56	G	56	G
D0	N57-asscociated	-	-	57	E	57	E
D0	N57-asscociated	-	-	58	N	58	N
D0	N57-asscociated	-	-	59	Q	59	Q
D0	N57-asscociated	55	S	60	G	60	G
D0	N57-asscociated	56	M	61	V	61	V
D0	N57-asscociated	59	S	-	-	-	-
D0	N57-asscociated	60	S	64	T	64	T
D0	N57-asscociated	64	G	68	A	68	A
D0	N57-asscociated	65	T	69	G	69	G
D0	N57-asscociated	66	G	70	Q	70	Q
D0	N57-asscociated	67	L	71	H	71	H
D0	N57-asscociated	68	E	72	P	72	P
D0	N57-asscociated	80	Y	84	H	84	H
D0	N57-asscociated	82	D	86	R	86	R
D0	N57-asscociated	83	A/S	87	G	87	G
D0	N57-asscociated	85	Q	89	H	89	H
D0	N57-asscociated	116	I	120	T	120	T
D0	N57-asscociated	126	D/N	130	S	130	S
D0	N57-asscociated	127	N	131	I	131	I
D0	N57-asscociated	134	V	138	A	138	A
D0	N57-asscociated	152	Y/H	157	H	157	H
D0	N57-asscociated	154	Q	159	S	159	S
D0	N57-asscociated	155	D	160	E	160	E
D0	N57-asscociated	156	G/N	-	-	-	-
D0	N57-asscociated	157	K	-	-	-	-
D0	N57-asscociated	158	N	161	H	161	H
D0	N57-asscociated	159	I	162	S	162	S
D0	N57-asscociated	174	A	177	S	177	S
D0	N57-asscociated	182	L	185	F	185	F
D0	N57-asscociated	192	R	195	K	195	K
D0	N57-asscociated	196	K	199	S	199	S
D0	N57-asscociated	197	R	200	G	200	G
D0	N57-asscociated	198	S	201	G	201	G
D0	N57-asscociated	206	T	209	E	209	E
D0	N57-asscociated	223	Y	226	S	226	S
D0	N57-asscociated	225	E	228	Q	228	Q
NTD	N57-asscociated	232	S	235	I	235	I
NTD	N57-asscociated	242	D	245	E	245	E
NTD	N57-asscociated	243	S	246	P	246	P
NTD	N57-asscociated	266	L	269	V	269	V
NTD	N57-asscociated	300	M	303	I	303	I
NTD	N57-asscociated	309	A/V	312	V	312	V
CD	N1193-asscociated	1162	D	1165	N	1165	D
CD	N1193-asscociated	1193	N	1196	D/N	1196	N
CD	N1193-asscociated	1194	H	-	-	1197	H
CD	N1193-asscociated	1207	F	1209	Y/F	1210	F
CD	N1193-asscociated	1215	S	1217	G/S	1218	S
CD	N1193-asscociated	1237	D	1239	E/D	1240	D
	N1193-asscociated	1265	P	1267	S/P	1268	P
	N1193-asscociated	1359	C	1361	G/C	1362	C
	N1193-asscociated	1376	V	1378	A	1379	V

## Sheet: S4
Table S4. Early Strains of 12 PEDV Lineages
Lineage	Time	Region	First REPORTED strain
G2a: L1	1998	South Korea	CJ98(KJ857456)
G2b: L2	2005	South Korea	IC05TK(KJ857457)
G2b: L3	2009.2	South Korea	KNU-0902(GU180145)
G2c: L4	2011.2	Guangdong, China	GDS06(MH726384)
G2c: L5	2011.2	Guangdong, China	GDS45(MH726400)
G1b: L6	1977	Belgium	CV777(LT905450)
G1b: L7	2011	Fujian, China	CH/FJND-1/2011(JN543367)
G1b: L8	1998	South Korea	SM98-5P(KJ857455)
G1b: L9	2007.2	Taiwan, China	HC070225(KP768390)
G2c: L10	2012.7	Guangdong, China	GDFS/2011(KF546800)
G2c: L11	2013	Ibaraki, Japan	IBR_1(LC063820)
G1b: L12	2011.6	Sichuan, China	CH5(JQ239433)

## Sheet: S5
Table S5. List of Global Sequences Used for Building Genotyping System.
No	GenBank Accession	Strain	Genogroup	Lineage	Collection Year	Country	Chinese Provine
1	AF353511	CV777	G1a	L6	1993	Belgium
2	KR003452	15V010/BEL/2015	G1b	L9	2015	Belgium
3	LT905450	CV777	G1a	L6	1977	Belgium
4	KM189366	ON-007	G2c	L10	2014	Canada
5	KM189367	ON-018	G2c	L10	2014	Canada
6	KM189368	PEI-023	G2c	L10	2014	Canada
7	KM196109	SK-030	G1b	L12	2014	Canada
8	KM196111	MB-021	G2c	L10	2014	Canada
9	MZ803010	HN_VN	G2c	L10	2014	Canada
10	AB857233	GDS01	G2b	L2	2012	China	Guangdong
11	AB857234	GDS02	G2b	L3	2013	China	Guangdong
12	AB857235	GDS03	G1a	L6	2013	China	Guangdong
13	AF353511	CV777	G1a	L6	1993	China
14	AY653204	JS-2004-2	G1b	L8	2004	China	Jiangsu
15	DQ985739	LJB/03	G1b	L8	2003	China	Heilongjiang
16	EU031893	DX	G1b	L8	2007	China	Gansu
17	JN315706	CH/FJND-2/2011	G1a	L7	2011	China	Fujian
18	JN381492	CH/FJND-3/2011	G2b	L3	2011	China	Fujian
19	JN543367	CH/FJND-1/2011	G1a	L7	2011	China	Fujian
20	JN547228	CH/S	G1a	L6	1986	China	Shanghai
21	JN599150	CV777	G1a	L6	1994	China
22	JN825706	BJ-2011-2	G2c	L4	2011	China	Beijing
23	JN825707	HB-2011-1	G2c	L4	2011	China	Hubei
24	JN825708	HB-2011-2	G2c	L4	2011	China	Hubei
25	JN825709	HB-2011-3	G2c	L4	2011	China	Hubei
26	JN825710	ZJ-2011-1	G2c	L4	2011	China	Zhejiang
27	JN825711	ZJ-2011-2	G2c	L4	2011	China	Zhejiang
28	JN825712	BJ-2011-1	G2c	L4	2011	China	Beijing
29	JN980698	CHGD-01	G2b	L2	2011	China	Guangdong
30	JQ239429	CH1	G2b	L2	2011	China	Hubei
31	JQ239430	CH2	G1b	L8	2011	China	Henan
32	JQ239431	CH3	G1a	L6	2011	China	Anhui
33	JQ239432	CH4	G1a	L6	2011	China	Jiangxi
34	JQ239433	CH5	G1b	L12	2011	China	Sichuan
35	JQ239434	CH6	G1b	L8	2011	China	Zhejiang
36	JQ239435	CH7	G1a	L6	2011	China	Shandong
37	JQ239436	CH8	G2c	L4	2011	China	Guangxi
38	JQ257005	CH/KF/11	G2c	L5	2011	China	Henan
39	JQ257006	CH/YY/11	G2c	L5	2011	China	Hunan
40	JQ257007	CH/ZY/11	G2c	L4	2011	China	Hunan
41	JQ282909	CH/FJND-3/2011	G2b	L3	2011	China	Fujian
42	JQ517274	HuN	G2c	L5	2011	China	Hunan
43	JQ627653	CH/AY/11	G2c	L5	2011	China	Henan
44	JQ627654	CH/CG/11	G2c	L4	2011	China	Henan
45	JQ638915	CH/GD/2011	G2b	L2	2011	China	Guangdong
46	JQ638916	CH/HLJHH/2011	G2c	L4	2011	China	Heilongjiang
47	JQ638917	CH/SDLY/2011	G2c	L4	2011	China	Shandong
48	JQ638918	CH/HBBD/2011	G2b	L3	2011	China	Hebei
49	JQ638919	CH/SDQD/2011	G2c	L5	2011	China	Shandong
50	JQ638920	CH/JLCC/2011	G2c	L4	2011	China	Jilin
51	JQ638921	CH/BJSY/2011	G1b	L8	2011	China	Beijing
52	JQ638922	CH/HBQHD/2011	G2c	L4	2011	China	Hebei
53	JQ638923	CH/JLGZL/2011	G1b	L8	2011	China	Jilin
54	JQ638924	CH/JL/2011	G1a	L6	2011	China	Jilin
55	JQ979287	CH9-FJ	G1b	L8	2011	China	Fujian
56	JQ979288	CH13-GX	G1b	L8	2011	China	Guangxi
57	JQ979289	CH17-GZ	G2c	L4	2011	China	Guizhou
58	JQ979290	CH22-JS	G1b	L8	2011	China	Jiangsu
59	JQ979291	CH18-Hainan	G2c	L4	2011	China	Hainan
60	JX018179	CH/GXNN/2012	G2b	L2	2012	China	Guangxi
61	JX018180	CH/YNKM/2012	G1b	L8	2012	China	Yunnan
62	JX018181	CH/AHHF/2012	G1b	L9	2012	China	Anhui
63	JX018182	CH/AHHF-2/2012	G2c	L5	2012	China	Anhui
64	JX018183	CH/HBSN/2012	G2c	L5	2012	China	Hubei
65	JX070671	CH/FJXM-1/2012	G2c	L4	2012	China	Fujian
66	JX070672	CH/FJXM-2/2012	G1b	L8	2012	China	Fujian
67	JX088695	GD-B	G2c	L4	2012	China	Guangdong
68	JX112709	GD-A	G2b	L2	2012	China	Guangdong
69	JX145339	CH-GDHY-2011	G2b	L3	2011	China	Guangdong
70	JX188454	AJ1102	G2b	L2	2011	China	Hubei
71	JX242454	CH-HYC-08-2011	G2b	L3	2011	China	Guangdong
72	JX242455	CH-HYC-10-2011	G2b	L3	2011	China	Guangdong
73	JX242456	CH-HYC-11-2011	G2b	L3	2011	China	Guangdong
74	JX242457	CH-HYC-12-2011	G2b	L3	2011	China	Guangdong
75	JX242458	CH-LC-10-2011	G2b	L2	2011	China	Guangdong
76	JX242459	CH-SONGB-12-2011	G2c	L4	2011	China	Guangdong
77	JX242460	CH-YHC-12-2011	G2b	L3	2011	China	Guangdong
78	JX242461	CH-ZWC-12-2011	G2c	L4	2011	China	Guangdong
79	JX242462	CH-HKC-08-2011	G1b	L8	2011	China	Guangdong
80	JX242463	CH-LC-12-2011	G2b	L2	2011	China	Guangdong
81	JX242464	CH-SHT-12-2011	G1b	L8	2011	China	Guangdong
82	JX258672	FQ/FJ/2012	G2c	L4	2012	China	Fujian
83	JX261936	CHGD-01	G2b	L2	2011	China	Guangdong
84	JX435298	BJ-2011-3	G2c	L4	2011	China	Beijing
85	JX435299	BJ-2012-1	G2c	L4	2012	China	Beijing
86	JX435300	BJ-2012-2	G2c	L4	2012	China	Beijing
87	JX435301	HB-2011-4	G2c	L4	2011	China	Hubei
88	JX435302	HB-2012-1	G2c	L4	2012	China	Hubei
89	JX435303	HB-2012-2	G2c	L4	2012	China	Hubei
90	JX435304	HB-2012-3	G2c	L5	2012	China	Hubei
91	JX435305	HB-2012-4	G2c	L4	2012	China	Hubei
92	JX489155	LC	G2b	L2	2011	China	Guangdong
93	JX501317	CH/CY/12	G2c	L4	2012	China	Hubei
94	JX501318	CH/HBQX/10	G1b	L8	2010	China	Hubei
95	JX501319	CH/HBXX2/11	G2c	L4	2011	China	Hunan
96	JX501320	CH/HBXX3/11	G2c	L4	2011	China	Hunan
97	JX501321	CH/TY/12	G2c	L4	2012	China	Henan
98	JX501322	CH/XC/12	G2c	L5	2012	China	Henan
99	JX501323	CH/XCYL/11	G2c	L5	2011	China	Henan
100	JX512907	HLJ-2012	G2c	L4	2012	China	Heilongjiang
101	JX524137	ZJCZ4	G2c	L4	2011	China	Zhejiang
102	JX560761	SD-M	G1a	L6	2012	China	Shandong
103	JX647847	GD-1	G2b	L2	2011	China	Guangdong
104	KC109141	JS2008	G1b	L8	2008	China	Jiangsu
105	KC140102	CH/FJZZ-9/2012	G2c	L4	2012	China	Fujian
106	KC189944	-	G1a	L6	2011	China
107	KC196276	CH/ZMDZY/11	G2c	L4	2011	China	Henan
108	KC210145	AH2012	G2c	L5	2012	China	Anhui
109	KC210146	JS2008	G1b	L8	2008	China	Jiangsu
110	KC210147	JS-HZ2012	G2c	L4	2012	China	Jiangsu
111	KC242897	FJZZ1-2011	G2c	L4	2011	China	Fujian
112	KC242898	HeN12-20122	G2c	L4	2012	China	Henan
113	KC242899	HB1-20122	G2c	L4	2012	China	Hubei
114	KC242900	HB2-20122	G2c	L4	2012	China	Hubei
115	KC242901	AH2-20123	G2c	L4	2012	China	Anhui
116	KC242902	HB3-20123	G2c	L4	2012	China	Hubei
117	KC242903	ZJ17-20125	G2c	L4	2012	China	Zhejiang
118	KC242904	YN2-20127	G2c	L4	2012	China	Yunnan
119	KC242905	FJ5-20128	G2c	L4	2012	China	Fujian
120	KC242906	FJZZ9-20128	G2c	L4	2012	China	Fujian
121	KC242907	JX4-20129	G2c	L4	2012	China	Jiangxi
122	KC242908	HN4-20129	G2c	L4	2012	China	Henan
123	KC242909	GD5-20129	G2c	L4	2012	China	Guangdong
124	KC242910	GD8-20129	G2c	L4	2012	China	Guangdong
125	KC242911	HN6-201211	G2c	L4	2012	China	Henan
126	KC242912	HN8-201211	G2c	L4	2012	China	Henan
127	KC787536	CH-CCC-01-2013	G2b	L2	2013	China	Jilin
128	KC787537	CH-DLC-01-2013	G2c	L5	2013	China	Shandong
129	KC787538	CH-GGC-11-2012	G2c	L4	2012	China	Guangxi
130	KC787539	CH-GMB-02-2013	G1b	L8	2013	China
131	KC787540	CH-HGC-01-2013	G2c	L4	2013	China	Heilongjiang
132	KC787541	CH-LNC-01-2012	G2c	L4	2012	China
133	KC787542	CH-SBC-03-2013	G2c	L4	2013	China
134	KC787543	CH-STC-12-2012	G1b	L8	2012	China	Hainan
135	KC787544	CH-YGC-12-2012	G2c	L4	2012	China
136	KC787545	CH-YXC-01-2013	G2c	L4	2013	China
137	KF177254	JY5C	G2c	L4	2012	China	Gansu
138	KF177255	JY6C	G2c	L4	2012	China	Gansu
139	KF177256	JY7C	G2c	L4	2012	China	Gansu
140	KF177257	YJ3F	G2c	L4	2012	China	Gansu
141	KF177258	YJ7C	G2c	L5	2012	China	Gansu
142	KF294254	HZXS-1	G2c	L4	2013	China
143	KF294255	HZXS-2	G2c	L5	2013	China
144	KF294256	GJL	G2c	L5	2012	China
145	KF384500	CH/GDGZ/2012	G2b	L3	2012	China	Guangdong
146	KF468755	XS2013	G2c	L5	2013	China	Guangdong
147	KF546800	GDFS/2011	G2c	L10	2012	China	Guangdong
148	KF546801	GDQY/2011	G2c	L10	2012	China	Guangdong
149	KF546802	GDDG/2011	G2c	L10	2012	China	Guangdong
150	KF546803	GDJM/2012	G2c	L10	2012	China	Guangdong
151	KF546804	GDZQ/2012	G2c	L5	2012	China	Guangdong
152	KF577730	YNKM/2012	G2c	L5	2013	China	Guangdong
153	KF577731	GDMZ/2013	G2c	L5	2013	China	Guangdong
154	KF577732	GDGZ/2013	G2c	L5	2013	China	Guangdong
155	KF601195	GXLZ/2013	G2c	L5	2013	China	Guangdong
156	KF601196	JXGZ/2013	G2c	L5	2013	China	Guangdong
157	KF601197	HNCZ/2013	G2b	L2	2013	China	Hunan
158	KF601198	JXJA/2013	G2c	L5	2013	China	Jiangxi
159	KF601199	GXHZ/2013	G2b	L2	2013	China	Guangxi
160	KF601200	GDEP/2013	G2c	L5	2013	China	Guangdong
161	KF601201	GXNN/2013	G2c	L5	2013	China	Guangxi
162	KF738258	GD120330	G2c	L4	2012	China	Guangxi
163	KF738259	JS130604	G2c	L4	2013	China	Jiangsu
164	KF738260	JX130506	G2c	L4	2013	China	Jiangsu
165	KF738261	SD130502	G2c	L4	2013	China	Shandong
166	KF738262	SD130611	G2c	L4	2013	China	Shandong
167	KF738263	SH121229	G2c	L4	2012	China	Shanghai
168	KF738264	ZJ121030	G2c	L5	2012	China	Zhejiang
169	KF760557	CH/JX-1/2013	G2c	L4	2013	China	Jiangxi
170	KF761675	CH/YNKM-8/2013	G2c	L4	2013	China	Yunnan
171	KF840537	CH/ZJCX-1/2012	G2c	L4	2012	China	Yunnan
172	KF840538	CH/ZJHY-2/2012	G2c	L5	2012	China	Yunnan
173	KF840539	CH/ZJJS-Z/2012	G2c	L4	2012	China	Yunnan
174	KF840540	CH/ZJJS-1Z/2012	G2c	L4	2012	China	Yunnan
175	KF840541	CH/JXZS-3H/2012	G2c	L5	2012	China	Yunnan
176	KF840542	CH/JXZS-2H/2012	G2c	L5	2012	China	Yunnan
177	KF840543	CH/ZJXS212/2012	G2c	L5	2012	China	Yunnan
178	KF840544	CH/ZJHZHY-6/2013	G2c	L4	2013	China	Zhejiang
179	KF840545	CH/JXJDZ-F/2012	G2c	L5	2012	China	Jiangxi
180	KF840546	CH/ZJJS-2Z/2012	G2c	L4	2012	China	Zhejiang
181	KF840547	CH/JXZS-3L	G2c	L4	2012	China	Zhejiang
182	KF840548	CH/JXZS-1223L	G2c	L4	2012	China	Zhejiang
183	KF840549	CH/SDZD-1/2012	G2c	L5	2012	China	Zhejiang
184	KF840550	CH/SDZD-2/2012	G2c	L5	2012	China	Zhejiang
185	KF840551	CH/HuBWHYQ/2012	G2c	L5	2012	China	Zhejiang
186	KF840552	CH/ZJQZ-2/2012	G2c	L4	2012	China	Zhejiang
187	KF840553	CH/ZJHZ-1C/2012	G2c	L5	2012	China	Zhejiang
188	KF840554	CH/ZJHZ-2C/2012	G2c	L5	2012	China	Zhejiang
189	KF840555	CH/JXJDZ-1/2012	G2c	L4	2012	China	Jiangxi
190	KF840556	CH/ZJJS-4X/2012	G2c	L4	2012	China	Zhejiang
191	KF840561	CH/JSZL-S2/2013	G2c	L5	2013	China	Zhejiang
192	KF840562	CH/JSZL-N2/2013	G2c	L5	2013	China	Zhejiang
193	KJ020932	CHYJ130330	G2c	L5	2013	China	Guangdong
194	KJ158152	AH-M	G1a	L6	2011	China	Anhui
195	KJ196348	SHQP/YM/2013	G2c	L5	2013	China	Anhui
196	KJ642641	NJ	G1b	L8	2014	China	Jiangsu
197	KJ646578	FJ-ZP 2013	G2c	L5	2013	China	Fujian
198	KJ646579	FJ-CL 2013	G2c	L4	2013	China	Fujian
199	KJ646580	FJ-FQ 2014	G2c	L4	2014	China	Fujian
200	KJ646581	FJ-FQ1 2012	G2c	L5	2012	China	Fujian
201	KJ646582	FJ-FQ2 2012	G2c	L5	2012	China	Fujian
202	KJ646583	FJ-LY 2012	G2c	L4	2012	China	Fujian
203	KJ646584	FJ-LY 2013	G2c	L4	2013	China	Fujian
204	KJ646585	FJ-ND 2012	G2c	L4	2012	China	Fujian
205	KJ646586	FJ-ND 2013	G2c	L5	2013	China	Fujian
206	KJ646587	FJ-PT 2013	G2c	L4	2013	China	Fujian
207	KJ646588	FJ-QK 2013	G2c	L4	2013	China	Fujian
208	KJ646589	FJ-QZ 2013	G2c	L4	2013	China	Fujian
209	KJ646590	FJ-YX 2013	G2c	L5	2013	China	Fujian
210	KJ646591	FJ-ZP 2014	G2c	L4	2014	China	Fujian
211	KJ777677	LZW	G2c	L4	2012	China	Beijing
212	KJ777678	LZW	G2c	L4	2012	China	Beijing
213	KM089829	GDS01	G2b	L2	2012	China	Guangdong
214	KM225239	FJ63	G2c	L4	2014	China	Fujian
215	KM225240	FJ64	G2c	L5	2014	China	Fujian
216	KM225241	HN41	G2c	L5	2014	China	Henan
217	KM225242	HN26	G2c	L5	2014	China	Henan
218	KM225243	HN27	G2c	L5	2014	China	Henan
219	KM225244	HN40	G2c	L5	2014	China	Henan
220	KM225245	YN4-1	G2c	L4	2012	China	Yunnan
221	KM225246	YN4-9	G2b	L2	2012	China	Yunnan
222	KM225247	YN4-15	G2b	L2	2012	China	Yunnan
223	KM225248	YN4-30	G2b	L2	2012	China	Yunnan
224	KM242131	CH/GDZQ/2014	G2c	L5	2014	China	Guangdong
225	KM287429	XJ-DB2	G2c	L4	2013	China	Xinjiang
226	KP162057	SC1402	G1a	L6	2014	China	Sichuan
227	KP276244	TW-Chiayi-24	G2c	L10	2014	China	Taiwan
228	KP276245	TW-Chiayi-12	G2c	L10	2014	China	Taiwan
229	KP276246	TW-Chiayi-32	G2c	L10	2014	China	Taiwan
230	KP276247	TW-Yunlin-82	G2c	L10	2014	China	Taiwan
231	KP276248	TW-Yunlin-91	G2c	L10	2014	China	Taiwan
232	KP276249	TW-Yunlin-71	G2c	L10	2014	China	Taiwan
233	KP276250	TW-Pingtung-63	G2c	L10	2014	China	Taiwan
234	KP276251	TW-Pingtung-41	G2c	L10	2014	China	Taiwan
235	KP276252	TW-Pingtung-52	G2c	L10	2014	China	Taiwan
236	KP403802	HLJBY	G1a	L6	2015	China	Heilongjiang
237	KP698751	GD1	G2c	L4	2012	China	Guangdong
238	KP698752	GD2	G2c	L5	2012	China	Guangdong
239	KP698753	GD3	G2c	L5	2012	China	Guangdong
240	KP698754	GD4	G2c	L5	2012	China	Guangdong
241	KP698755	GD5	G2c	L4	2012	China	Guangdong
242	KP698756	GD6	G2c	L4	2012	China	Guangdong
243	KP698757	GD7	G2c	L4	2012	China	Guangdong
244	KP698758	GD8	G2c	L5	2013	China	Guangdong
245	KP698759	GD9	G1b	L8	2013	China	Guangdong
246	KP698760	GD10	G1b	L8	2013	China	Guangdong
247	KP698761	GD11	G1b	L8	2013	China	Guangdong
248	KP698762	GD12	G2c	L5	2013	China	Guangdong
249	KP698763	GD13	G1b	L8	2013	China	Guangdong
250	KP698764	GD14	G2c	L4	2013	China	Guangdong
251	KP698765	GD15	G2c	L5	2013	China	Guangdong
252	KP698766	GD16	G2c	L5	2014	China	Guangdong
253	KP698767	GD17	G2b	L2	2014	China	Guangdong
254	KP698768	GD18	G2c	L5	2014	China	Guangdong
255	KP698769	GD19	G1b	L8	2014	China	Guangdong
256	KP698770	GD20	G2c	L4	2014	China	Guangdong
257	KP728470	SQ2014	G1a	L6	2014	China	Jiangsu
258	KP765609	FL2013	G2b	L2	2013	China	Jiangsu
259	KP768390	HC070225	G1b	L9	2007	China	Taiwan
260	KP870113	CH/GD-01/2012	G1b	L8	2012	China	Guangdong
261	KP870115	CH/GD-03/2012	G2b	L3	2012	China	Guangdong
262	KP870117	CH/GD-05/2012	G1b	L8	2012	China	Guangdong
263	KP870118	CH/GD-06/2012	G1b	L8	2012	China	Guangdong
264	KP870119	CH/GD-07/2012	G2b	L2	2012	China	Guangdong
265	KP870121	CH/GD-11/2013	G1b	L8	2013	China	Guangdong
266	KP870122	CH/GD-12/2013	G1b	L8	2013	China	Guangdong
267	KP870123	CH/GD-13/2013	G1b	L8	2013	China	Guangdong
268	KP870124	CH/GD-14/2013	G2c	L4	2013	China	Guangdong
269	KP870128	CH/GD-18/2013	G1b	L8	2013	China	Guangdong
270	KP870129	CH/GD-19/2013	G2b	L2	2013	China	Guangdong
271	KP870130	CH/GD-20/2013	G2b	L2	2013	China	Guangdong
272	KP870133	CH/GD-23/2014	G2c	L4	2014	China	Guangdong
273	KP870139	CH/GD-29/2014	G2b	L2	2014	China	Guangdong
274	KP870141	CH/GD-09/2013	G2c	L4	2013	China	Guangdong
275	KP890336	CH/HNYF/14	G1a	L6	2014	China	Henan
276	KR080551	HN1303	G2c	L5	2013	China	Henan
277	KR095279	CH/HNQX-3/14	G1a	L6	2015	China	Henan
278	KR153325	CH/GDZH02/1401	G2c	L4	2014	China	Guangdong
279	KR153326	CH/GDZHDM/1401	G2c	L4	2014	China	Guangdong
280	KR514318	CH/NMG/CF	G2c	L10	2013	China	Neimenggu
281	KR514319	CH/NMG/EEDS	G2c	L10	2013	China	Neimenggu
282	KR514321	CH/NMG/HLBE	G2c	L10	2014	China	Neimenggu
283	KR514323	CH/NMG/WLCB	G1a	L6	2015	China	Neimenggu
284	KR514324	CH/NMG/XLGL	G1a	L6	2014	China	Neimenggu
285	KR809885	CH/HNAY/2015	G2c	L4	2015	China	Henan
286	KR818832	XY2013	G2c	L4	2013	China	Henan
287	KR818833	JSHA2013	G2c	L4	2013	China	Jiangsu
288	KT021227	YN1	G2c	L4	2013	China	Yunnan
289	KT021228	YN15	G2b	L2	2013	China	Yunnan
290	KT199103	CH/HNLH/2015	G2c	L4	2015	China	Henan
291	KT266578	HB-HA2015	G2c	L4	2015	China	Hubei
292	KT313036	PEDV2-S-5	G2c	L4	2015	China	Gansu
293	KT313037	PEDV3-S-1	G2c	L4	2015	China	Gansu
294	KT313038	PEDV4-S-3	G2c	L4	2015	China	Gansu
295	KT313039	PEDV1-S-4	G2c	L5	2014	China	Gansu
296	KT323979	CV777	G1a	L6	1998	China
297	KT323980	LNCT2	G2c	L4	2014	China	Liaoning
298	KT388409	CH-STNG-2014	G1b	L8	2014	China	Henan
299	KT388410	CH-YYC-2025	G2c	L4	2015	China	Henan
300	KT388411	CH-XWC-2014	G2c	L5	2014	China	Henan
301	KT388412	CH-XNC-2014	G1b	L8	2014	China	Henan
302	KT388413	CH-XDC-2015	G2c	L4	2015	China	Henan
303	KT388415	CH-TPC-2014	G2c	L5	2014	China	Henan
304	KT388416	CH-STC-2014	G2c	L5	2014	China	Henan
305	KT388417	CH-SBC-2013	G2c	L4	2013	China	Henan
306	KT388421	CH-CCC-2013	G2b	L2	2013	China	Henan
307	KT428878	CZ2014	G1b	L9	2014	China	Jiangsu
308	KT428879	YC2014	G2c	L4	2014	China	Jiangsu
309	KT948011	CH-CWC-2013	G2c	L4	2013	China	Henan
310	KT989356	CH-HNKF-15.1	G2c	L4	2015	China	Henan
311	KT989358	CH-HNXC-14.11	G2c	L4	2015	China	Henan
312	KT989359	CH-HNXC-14.9	G2c	L4	2015	China	Henan
313	KT989361	CH-HNJZ-14.11	G2c	L5	2015	China	Henan
314	KT989365	CH-HNAY-15.4	G2c	L5	2015	China	Henan
315	KU133232	CH-SDBZ-1-2015	G2c	L5	2014	China	Shandong
316	KU133233	CH-SDBZ-2-2015	G2c	L5	2014	China	Shandong
317	KU133234	CH-SDCQ-2014	G1b	L8	2014	China	Shandong
318	KU133235	CH-SDCQ-2015	G2c	L5	2015	China	Shandong
319	KU133236	CH-SDDP-1-2014	G2c	L4	2014	China	Shandong
320	KU133237	CH-SDDP-2-2014	G2c	L4	2014	China	Shandong
321	KU133238	CH-SDDP-3-2014	G2c	L4	2014	China	Shandong
322	KU133239	CH-SDDY-2012	G2c	L4	2012	China	Shandong
323	KU133240	CH-SDDZ-2012	G2c	L4	2012	China	Shandong
324	KU133241	CH-SDHZ-1-2013	G2c	L5	2013	China	Shandong
325	KU133242	CH-SDHZ-2-2013	G2c	L5	2013	China	Shandong
326	KU133243	CH-SDHZ-3-2013	G2c	L4	2013	China	Shandong
327	KU133244	CH-SDHZ-4-2013	G2c	L5	2013	China	Shandong
328	KU133245	CH-SDJY-2012	G2c	L4	2012	China	Shandong
329	KU133246	CH-SDLQ-2015	G2c	L4	2015	China	Shandong
330	KU133247	CH-SDLS-1-2014	G2c	L4	2014	China	Shandong
331	KU133248	CH-SDLS-2-2014	G2c	L4	2014	China	Shandong
332	KU133249	CH-SDLY-1-2012	G2c	L5	2012	China	Shandong
333	KU133250	CH-SDLY-1-2013	G2c	L4	2013	China	Shandong
334	KU133251	CH-SDLY-1-2014	G2c	L4	2014	China	Shandong
335	KU133252	CH-SDLY-2-2012	G2c	L4	2012	China	Shandong
336	KU133253	CH-SDLY-2-2013	G2c	L4	2013	China	Shandong
337	KU133254	CH-SDLY-2-2014	G2b	L3	2014	China	Shandong
338	KU133255	CH-SDLY-3-2014	G2b	L3	2014	China	Shandong
339	KU133256	CH-SDQF-1-2014	G1b	L8	2014	China	Shandong
340	KU133257	CH-SDQF-2-2014	G1b	L8	2014	China	Shandong
341	KU133258	CH-SDQF-3-2014	G1b	L8	2014	China	Shandong
342	KU133259	CH-SDQF-4-2014	G2c	L4	2014	China	Shandong
343	KU133260	CH-SDQF-5-2014	G2c	L4	2014	China	Shandong
344	KU133261	CH-SDQH-2014	G2c	L5	2014	China	Shandong
345	KU133262	CH-SDRZ-2013	G1b	L8	2013	China	Shandong
346	KU133263	CH-SDTA-2012	G2c	L4	2012	China	Shandong
347	KU133264	CH-SDWF-2012	G2c	L4	2012	China	Shandong
348	KU133265	CH-SDWF-2015	G2c	L4	2015	China	Shandong
349	KU133266	CH-SDYT-2012	G2c	L4	2012	China	Shandong
350	KU133267	CH-SDZB-2012	G1b	L8	2012	China	Shandong
351	KU133268	CH-SDZC-2012	G2c	L4	2013	China	Shandong
352	KU133269	CH-SDZC-2015	G2c	L4	2015	China	Shandong
353	KU252649	YC2014	G2c	L4	2014	China	Jiangsu
354	KU380331	CH-SD01	G2b	L3	2015	China	Shandong
355	KU558701	ZJU/G2/2013	G2c	L5	2013	China	Zhejiang
356	KU646831	AH2012/12	G2b	L2	2012	China	Anhui
357	KU664503	ZJU/G1/2013	G1b	L8	2013	China	Zhejiang
358	KU743294	AHCZ-2	G2c	L4	2016	China	Anhui
359	KU743295	AHAQ-2	G2c	L4	2016	China	Anhui
360	KU743296	AHSZ-2	G2c	L4	2016	China	Anhui
361	KU743297	AHHF-4	G2c	L5	2016	China	Anhui
362	KU743298	AHHB-1	G2c	L4	2016	China	Anhui
363	KU743299	AHCZ-1	G2c	L4	2016	China	Anhui
364	KU847996	ZL29	G1b	L8	2015	China	Hubei
365	KU975389	CH/SCCD/2014	G2c	L4	2014	China	Hubei
366	KU975401	CH-SCJY-2015	G1b	L9	2015	China	Hubei
367	KU975403	CH-SCAY-1-2015	G2c	L4	2015	China	Hubei
368	KU975404	CH-SCAY-2-2015	G2c	L4	2015	China	Hubei
369	KU975405	CH-SCAY-2014	G2c	L4	2014	China	Hubei
370	KU975406	CH-SCCD-2014	G2c	L4	2015	China	Hubei
371	KU975409	CH-SCJT-2015	G2c	L5	2015	China	Hubei
372	KU975410	CH-SCMY-1-2014	G2c	L5	2014	China	Hubei
373	KU975411	CH-SCMY-2-2014	G2c	L5	2014	China	Hubei
374	KU975412	CH-SCMY-3-2014	G2c	L5	2014	China	Hubei
375	KU975413	CH-SCMY-4-2014	G2c	L5	2014	China	Hubei
376	KU975414	CH-SCNC-1-2015	G2b	L2	2015	China	Sichuan
377	KU975415	CH-SCNC-2-2015	G2b	L2	2015	China	Sichuan
378	KU975416	CH-SCNC-3-2015	G2b	L2	2015	China	Sichuan
379	KU975418	CH-SCXC-1-2015	G2c	L4	2015	China	Sichuan
380	KU975419	CH-SCXC-2-2015	G2c	L4	2015	China	Sichuan
381	KU975420	CH-SCYA-1-2014	G2b	L2	2014	China	Sichuan
382	KU975422	CH-SCZG-2015	G2c	L4	2015	China	Sichuan
383	KU975423	CH-SCYA-2-2014	G2c	L4	2014	China	Sichuan
384	KU985230	GDU	G2b	L2	2011	China	Sichuan
385	KX016034	CH/GDZHDM/1401	G2c	L4	2014	China	Sichuan
386	KX064280	SD2014	G2c	L4	2014	China	Sichuan
387	KX066126	BJ-2011-C	G2c	L4	2011	China	Sichuan
388	KX532180	CH_SXCH11_2015	G2c	L4	2015	China	Sichuan
389	KX532181	CH_SXHF18_2015	G2c	L4	2015	China	Sichuan
390	KX532182	CH_SXJZY15_2015	G2c	L4	2015	China	Shanxi
391	KX532183	CH_SXTLF10_2015	G2c	L4	2015	China	Shanxi
392	KX534205	JSLS-1/2015	G1a	L6	2015	China	Jiangsu
393	KX534206	JS-2/2015	G1a	L6	2015	China	Jiangsu
394	KX550281	ZJ15XS0101 P1	G2c	L4	2015	China	Jiangsu
395	KX580953	KB2013-4	G2c	L4	2013	China	Jiangsu
396	KX791060	CHSD2014	G2b	L3	2014	China	Shandong
397	KX812523	XM1-2	G2c	L5	2016	China	Shandong
398	KX812524	XM2-4	G2c	L4	2016	China	Shandong
399	KX839246	31229	G1b	L8	2013	China	Shandong
400	KX981440	CH/HNZZ47/2016	ungrouped	ungrouped	2016	China	Shandong
401	KY007139	PEDV-Hjms	G2c	L5	2015	China	Heilongjiang
402	KY007140	PEDV-LNsy	G2c	L4	2015	China	Shandong
403	KY070587	JSCZ1601	ungrouped	ungrouped	2016	China	Shandong
404	KY211038	JZ1S	G2c	L4	2016	China	Shandong
405	KY211039	LH1S	G2c	L4	2016	China	Shandong
406	KY211040	LH2S	G2c	L4	2016	China	Shandong
407	KY211041	LY1S	G2c	L4	2016	China	Shandong
408	KY211042	NY1S	G2c	L4	2016	China	Shandong
409	KY211043	NY2S	G2c	L4	2016	China	Shandong
410	KY211044	NY3S	G2c	L4	2016	China	Shandong
411	KY211046	NY5S	G2c	L4	2016	China	Shandong
412	KY211047	NY6S	G2c	L4	2016	China	Shandong
413	KY211048	NY7S	G2c	L4	2016	China	Shandong
414	KY211050	NY9S	G2b	L2	2016	China	Shandong
415	KY211052	PDS1S	G2b	L2	2016	China	Shandong
416	KY211053	PDS2S	G2c	L4	2016	China	Shandong
417	KY211055	XC2S	G2c	L4	2016	China	Shandong
418	KY211056	XX1S	G2c	L4	2016	China	Shandong
419	KY211057	XY1S	G2c	L4	2016	China	Shandong
420	KY211058	XY2S	G2b	L3	2016	China	Shandong
421	KY211061	XY5S	G2b	L2	2016	China	Shandong
422	KY211062	XY6S	G2c	L4	2016	China	Shandong
423	KY211063	XY7S	G2c	L4	2016	China	Shandong
424	KY211066	ZMD2S	G2c	L4	2016	China	Shandong
425	KY211067	ZMD3S	G2c	L4	2016	China	Shandong
426	KY211073	ZMD10S	G2c	L4	2016	China	Shandong
427	KY211074	ZMD11S	G2c	L4	2016	China	Shandong
428	KY211075	ZMD12S	G2c	L4	2016	China	Shandong
429	KY381581	CZ2015	G1b	L8	2015	China	Shandong
430	KY420075	PEDV-SX	G1a	L6	2015	China	Shandong
431	KY607767	JS201603	G2c	L4	2016	China	Shandong
432	KY649107	CH-HNKF-16	G2c	L4	2016	China	Henan
433	KY775035	HBJM1	G2b	L3	2016	China	Hubei
434	KY775036	HBJM2	G2b	L3	2016	China	Hubei
435	KY775037	HBJM3	G2c	L5	2016	China	Hubei
436	KY775039	HBJZ2	G2c	L4	2016	China	Hubei
437	KY775040	HBXY1	G2c	L4	2016	China	Hubei
438	KY775041	HBXY2	G2c	L4	2016	China	Hubei
439	KY775042	HBXY3	G2b	L2	2016	China	Hubei
440	KY775043	HBXY4	G2c	L4	2016	China	Hubei
441	KY775044	HBXY5	G2c	L4	2016	China	Hubei
442	KY775045	HBHG1	G2b	L2	2016	China	Hubei
443	KY775046	HBHG2	G2b	L2	2016	China	Hubei
444	KY775047	HBHG3	G2b	L2	2016	China	Hubei
445	KY775048	HBHG4	G2b	L2	2016	China	Hubei
446	KY775049	HBHG6	G2c	L5	2016	China	Hubei
447	KY775050	HBHG5	G2b	L2	2016	China	Hubei
448	KY775051	HBEZ1	G2c	L11	2016	China	Hubei
449	KY775052	HBEZ4	G1b	L8	2016	China	Hubei
450	KY775053	HBEZ2	G1b	L8	2016	China	Hubei
451	KY775054	HBEZ3	G1b	L8	2016	China	Hubei
452	KY775055	HBYC1	G1a	L6	2016	China	Hubei
453	KY793536	CH/GX/2015/750A	G2c	L4	2015	China	Guangxi
454	KY928065	CH_hubei_2016	G2b	L2	2016	China	Hubei
455	KY929405	PT-P5	G2c	L10	2015	China	Taiwan
456	MF038003	PED-JS-2015-12-2	G2c	L5	2015	China	Jiangsu
457	MF038004	PED-JS-2015-12-3	G2c	L5	2015	China	Jiangsu
458	MF038005	PED-JS-2016-12-2	G2c	L5	2016	China	Jiangsu
459	MF038006	PED-JS-2016-12-1	G2c	L5	2016	China	Jiangsu
460	MF038008	PED-JS-2016-05-1	G2c	L4	2016	China	Jiangsu
461	MF038009	PED-JS-2016-05-2	G2c	L4	2016	China	Jiangsu
462	MF038010	PED-JS-2016-05-3	G2c	L4	2016	China	Jiangsu
463	MF038011	PED-JS-2016-05-4	G2c	L4	2016	China	Jiangsu
464	MF038012	PED-JS-2016-05-5	G2c	L4	2016	China	Jiangsu
465	MF038013	PED-JS-2016-07-1	G2c	L4	2016	China	Jiangsu
466	MF038014	PED-JS-2016-07-2	G2c	L10	2016	China	Jiangsu
467	MF038015	PED-JS-2016-01	G2c	L5	2016	China	Jiangsu
468	MF038016	PED-JS-2015-12-1	G2c	L4	2015	China	Jiangsu
469	MF038017	PED-JS-2016-03	G1b	L8	2016	China	Jiangsu
470	MF152596	CH/HNXJ/2016	G2b	L3	2017	China	Hunan
471	MF152597	CH/HN7/2016	G2c	L5	2016	China	Henan
472	MF152599	CH/HNXY/2016	G2c	L4	2016	China	Henan
473	MF152600	CH/HNCD/2016	G2c	L5	2017	China	Hunan
474	MF152601	CH/HNHB/2016	G2c	L4	2017	China	Henan
475	MF152602	CH/XJKT/2016	ungrouped	ungrouped	2016	China	Xinjiang
476	MF152603	CH/HNLB/2017	G2b	L3	2017	China	Henan
477	MF152604	CH/HNPJ/2017	G2b	L2	2017	China	Hunan
478	MF152605	CH/SXXY/2017	G2c	L5	2017	China	Shannxi
479	MF346935	CH/JLDH/2016	G2b	L2	2016	China	Jilin
480	MF375374	CH/JXJA/2017	G2c	L4	2017	China	Jiangxi
481	MF462814	CH/SXYL/2016	G2c	L4	2016	China	Shannxi
482	MF782686	NW17	G2c	L4	2015	China	Shannxi
483	MF782687	NW8	G2c	L4	2015	China	Shannxi
484	MF807951	C3-HB2017	G2b	L2	2017	China	Hubei
485	MF807952	B5-HB2017	G2c	L5	2017	China	Hubei
486	MG020538	CH-AHBB-1-2016	G2b	L2	2016	China	Anhui
487	MG020539	CH-AHHX-1-2016	G2b	L2	2016	China	Anhui
488	MG020540	CH-AHSZ-1-2016	G2c	L5	2016	China	Anhui
489	MG020541	CH-AHXC-1-2016	G2b	L2	2016	China	Anhui
490	MG020542	CH-HBMC-1-2016	G2c	L5	2016	China	Hubei
491	MG020543	CH-HBMC-2-2016	G2c	L5	2016	China	Hubei
492	MG020544	CH-JSYC-1-2016	G2c	L5	2016	China	Jiangsu
493	MG020545	CH-JSZJ-1-2016	G2c	L5	2016	China	Jiangsu
494	MG020546	CH-JSZJ-2-2016	G2c	L5	2016	China	Jiangsu
495	MG020547	CH-JXJJ-1-2016	G2b	L2	2016	China	Jiangxi
496	MG020548	CH-JXXY-1-2016	G2c	L4	2016	China	Jiangxi
497	MG020549	CH-JXXY-2-2016	G2c	L4	2016	China	Jiangxi
498	MG020550	CH-JXXY-3-2016	G2c	L4	2016	China	Jiangxi
499	MG020551	CH-ML-1-2016	G2b	L2	2016	China	Jiangsu
500	MG020552	CH-ML-2-2016	G2c	L4	2016	China	Jiangsu
501	MG020553	CH-ZJLS-1-2016	G2c	L4	2016	China	Zhejiang
502	MG020554	CH-ZJQZ-1-2016	G2c	L4	2016	China	Zhejiang
503	MG020555	CH-ZJQZ-2-2016	G2c	L4	2016	China	Zhejiang
504	MG132631	HB1601	G2c	L4	2017	China	Hebei
505	MG132632	HB1603	G2c	L4	2017	China	Hebei
506	MG132633	HB1604	G2c	L5	2017	China	Hebei
507	MG132634	HB1605	G2c	L4	2017	China	Hebei
508	MG132635	HB16019	G2c	L4	2017	China	Hebei
509	MG132636	HB16022	G2c	L4	2017	China	Hebei
510	MG132637	HB160123	G2b	L3	2017	China	Hebei
511	MG132638	HB160134	G2b	L3	2017	China	Hebei
512	MG132639	HB160135	G2b	L3	2017	China	Hebei
513	MG198632	JSNJ1602	G2b	L2	2016	China	Jiangsu
514	MG198633	AHCZ1601	G1b	L8	2016	China	Anhui
515	MG198634	JSKY1601	G1b	L8	2016	China	Jiangsu
516	MG198635	JSTC1601	G1b	L9	2016	China	Jiangsu
517	MG198636	JSNJ1601	G1b	L8	2016	China	Jiangsu
518	MG198637	JSYC1601	G2b	L2	2016	China	Jiangsu
519	MG198638	JSYZ1601	G1b	L8	2016	China	Jiangsu
520	MG198639	JSHA1601	G2c	L4	2016	China	Jiangsu
521	MG198640	JSHA1603	G1b	L8	2016	China	Jiangsu
522	MG198641	HB1511	G1b	L8	2015	China	Hebei
523	MG198642	JSCZ1601	ungrouped	ungrouped	2016	China	Jiangsu
524	MG198643	JS-D-1503	G2c	L4	2015	China	Jiangsu
525	MG198644	JSDT1505	G2c	L4	2015	China	Jiangsu
526	MG198645	JSHA1502	G1b	L8	2015	China	Jiangsu
527	MG198646	JSHA1602	G2c	L4	2016	China	Jiangsu
528	MG198647	JSJR1512	G2c	L4	2015	China	Jiangsu
529	MG198648	JSLYG1603	G2c	L5	2016	China	Jiangsu
530	MG198649	JSLYG1603-2	G2c	L5	2016	China	Jiangsu
531	MG198650	JSPZ1412	G2c	L4	2014	China	Jiangsu
532	MG198651	JSRD1505	G1b	L8	2015	China	Jiangsu
533	MG198652	JSSH1506	G2c	L5	2015	China	Jiangsu
534	MG198653	JSSH1603	G2c	L4	2016	China	Jiangsu
535	MG198654	JSSQ1501	G2c	L4	2015	China	Jiangsu
536	MG198655	JSSQ1502	G1b	L8	2015	China	Jiangsu
537	MG198656	JSSQ1506	G2c	L4	2015	China	Jiangsu
538	MG198657	JSSQ1507	G2c	L4	2015	China	Jiangsu
539	MG198658	JSSQ1508	G2c	L4	2015	China	Jiangsu
540	MG198659	JSSQ1509	G1b	L8	2015	China	Jiangsu
541	MG198660	JSSQ1602	G2c	L5	2016	China	Jiangsu
542	MG198661	JSSQLH15	G2c	L4	2015	China	Jiangsu
543	MG198662	JSSY1505	G2c	L5	2015	China	Jiangsu
544	MG198663	JSSY1603	G2c	L4	2016	China	Jiangsu
545	MG198664	JSTC1505	G1b	L8	2015	China	Jiangsu
546	MG198665	JSTZ1404	G1b	L8	2014	China	Jiangsu
547	MG198666	JSTZ1505	G2c	L4	2015	China	Jiangsu
548	MG198667	JSYZ1511	G2c	L4	2015	China	Jiangsu
549	MG198668	SCHC1508	G2c	L5	2015	China	Sichuan
550	MG198669	SCLC1405	G2c	L5	2014	China	Sichuan
551	MG198670	SHHC2016	G2b	L2	2016	China	Shanghai
552	MG198671	ZJWL1603	G2c	L4	2016	China	Zhejiang
553	MG334002	YnP1	G2b	L2	2016	China	Yunnan
554	MG334003	YnP2	G2b	L2	2016	China	Yunnan
555	MG334004	YnP3	G2b	L2	2016	China	Yunnan
556	MG334005	YnP4	G1a	L6	2016	China	Yunnan
557	MG334006	YnP5	G1a	L6	2016	China	Yunnan
558	MG334007	YnP6	G2b	L2	2016	China	Yunnan
559	MG334008	YnP7	G2b	L3	2017	China	Yunnan
560	MG334009	YnP8	G2b	L3	2017	China	Yunnan
561	MG334010	YnP9	G2b	L2	2017	China	Yunnan
562	MG546687	CH/BJ9/2015	G2c	L5	2015	China	Beijing
563	MG546688	CH/BJ2/2016	G2c	L4	2016	China	Beijing
564	MG546689	CH/HB9/2016	G2c	L5	2016	China	Hebei
565	MG546690	CH/BJ11/2016	G2c	L4	2016	China	Beijing
566	MG706117	PED-JS-2017-06	G2c	L4	2017	China	Jiangsu
567	MG706118	PED-JS-2017-07-2	G2c	L4	2017	China	Jiangsu
568	MG706119	PED-JS-2017-07-1	G2c	L4	2017	China	Jiangsu
569	MG706120	PED-JS-2017-01-2	G2c	L4	2017	China	Jiangsu
570	MG706121	PED-JS-2017-01	G2c	L4	2017	China	Jiangsu
571	MG706122	PED-JS-2017-02	G1b	L8	2017	China	Jiangsu
572	MG820029	HLJ	G1a	L6	2015	China	Heilongjiang
573	MG837011	CHN/SH-2012-5/2012	G2c	L5	2012	China	Shanghai
574	MG837012	CHN/SH-2016-4/2016	G2c	L4	2016	China	Shanghai
575	MG983755	GDgh	G2b	L2	2018	China	Guangdong
576	MH003891	HM2017	G2b	L3	2017	China	Heilongjiang
577	MH053412	CH/SCMZ/2017	G2c	L4	2017	China	Sichuan
578	MH053413	CH/SCSH/2018	G2c	L4	2018	China	Sichuan
579	MH053414	CH/SCZJ/2017	G2c	L4	2017	China	Sichuan
580	MH053415	CH/SCTJ/2017	G2c	L4	2017	China	Sichuan
581	MH053416	CH/SCQX1/2017	G2c	L4	2017	China	Sichuan
582	MH053417	CH/SCQX2/2017	G2c	L5	2017	China	Sichuan
583	MH053418	CH/SCAZ1/2017	G2b	L2	2017	China	Sichuan
584	MH053419	CH/SCCZ/2017	G2b	L3	2017	China	Sichuan
585	MH053420	CH/SCJY/2018	G2b	L2	2018	China	Sichuan
586	MH056657	JSX2014/ATT	G2c	L10	2014	China	Jiangsu
587	MH056658	JSX2014	G2c	L10	2014	China	Jiangsu
588	MH061336	CH/SCGA/2017	G1b	L8	2017	China	Sichuan
589	MH061337	CH/SCZG/2017	G2b	L2	2017	China	Sichuan
590	MH061338	CH/SCZY44/2017	G1b	L8	2017	China	Sichuan
591	MH061339	CH/SCAZ10/2017	G2b	L2	2017	China	Sichuan
592	MH061340	CH/SCZY103/2017	G2c	L4	2017	China	Sichuan
593	MH061341	CH/SCLS/2018	G2b	L2	2018	China	Sichuan
594	MH061342	CH/SCZJ/2018	G2c	L5	2018	China	Sichuan
595	MH061343	CH/SCMY/2018	G1b	L8	2018	China	Sichuan
596	MH107322	GDS23	G2c	L4	2012	China	Guangdong
597	MH117940	SDSX16	G2c	L4	2016	China	Shandong
598	MH581489	CH/HBTS/2017	G2b	L2	2017	China	Hebei
599	MH593138	CH/GZJP/2017	G1b	L8	2017	China	Guizhou
600	MH593139	CH/SCSH425/2018	G2c	L4	2018	China	Sichuan
601	MH593140	CH/SCDY503/2018	G2c	L5	2018	China	Sichuan
602	MH593141	CH/SCQS/2018	G1b	L9	2018	China	Sichuan
603	MH593142	CH/SCQL517/2018	G2c	L4	2018	China	Sichuan
604	MH593143	CH/SCDL/2018	G2c	L4	2018	China	Sichuan
605	MH593144	CH/SCDY523/2018	G2b	L3	2018	China	Sichuan
606	MH593145	CH/SCSH525/2018	G2c	L4	2018	China	Sichuan
607	MH593146	CH/SCZZ/2018	G2c	L5	2018	China	Sichuan
608	MH593147	CH/SCPZ/2018	G2b	L2	2018	China	Sichuan
609	MH593148	CH/SCCZ/2018	G1b	L8	2018	China	Sichuan
610	MH593149	CH/SCYA/2018	G2c	L4	2018	China	Sichuan
611	MH593150	CH/SCLS608/2018	G2c	L4	2018	China	Sichuan
612	MH593151	CH/SCXH/2018	G2c	L4	2018	China	Sichuan
613	MH593152	CH/SCQL623/2018	G1b	L8	2018	China	Sichuan
614	MH593153	CH/SCBC/2018	G2b	L3	2018	China	Sichuan
615	MH593890	CH/TP/2-2/2018	G1a	L7	2018	China	Sichuan
616	MH593891	CH/TP/3-1/2018	G1a	L7	2018	China	Sichuan
617	MH593892	CH/TP/4-3/2018	G1a	L7	2018	China	Sichuan
618	MH593893	CH/TP/4-4/2018	G2b	L3	2018	China	Sichuan
619	MH593894	CH/TP/A9/2018	G1a	L7	2018	China	Sichuan
620	MH593895	CH/TP/D15/2018	G2b	L3	2018	China	Sichuan
621	MH593896	CH/TP/E5/2018	G1a	L7	2018	China	Sichuan
622	MH678638	CH/SCJY710/2018	G2b	L2	2018	China	Sichuan
623	MH708895	FJ2011	G2b	L2	2011	China	Fujian
624	MH726362	GDS05	G2c	L5	2012	China	Guangdong
625	MH726363	GDS20	G2c	L4	2012	China	Guangdong
626	MH726364	GDS17	G2c	L4	2012	China	Guangdong
627	MH726365	GDS25	G2c	L4	2013	China	Guangdong
628	MH726366	GDS24	G2c	L4	2012	China	Guangdong
629	MH726367	GDS26	G2c	L5	2012	China	Guangdong
630	MH726368	GDS22	G2c	L5	2012	China	Guangdong
631	MH726369	GDS30	G2c	L5	2014	China	Guangdong
632	MH726370	GDS07	G2c	L5	2014	China	Guangdong
633	MH726371	GDS21	G2c	L4	2014	China	Guangdong
634	MH726372	GDS28	G2c	L4	2012	China	Guangdong
635	MH726373	GDS13	G2c	L4	2012	China	Guangdong
636	MH726374	GDS11	G2c	L5	2014	China	Guangdong
637	MH726375	GDS19	G2c	L5	2012	China	Guangdong
638	MH726376	GDS18	G2c	L4	2014	China	Guangdong
639	MH726377	GDS29	G2c	L4	2014	China	Guangdong
640	MH726378	GDS34	G2c	L4	2014	China	Guangdong
641	MH726379	GDS33	G2c	L4	2014	China	Guangdong
642	MH726380	GDS27	G2c	L4	2014	China	Guangdong
643	MH726381	GDS43	G2c	L5	2015	China	Guangdong
644	MH726382	GDS47	G2c	L4	2016	China	Guangdong
645	MH726383	GDS50	G2b	L2	2017	China	Guangdong
646	MH726384	GDS06	G2c	L4	2011	China	Guangdong
647	MH726385	GDS08	G2b	L2	2011	China	Guangdong
648	MH726386	GDS16	G2b	L2	2011	China	Guangdong
649	MH726387	GDS12	G2b	L2	2011	China	Guangdong
650	MH726388	GDS36	G2c	L4	2011	China	Guangdong
651	MH726389	GDS39	G2c	L4	2011	China	Guangdong
652	MH726390	GDS40	G2c	L4	2011	China	Guangdong
653	MH726391	GDS15	G2c	L4	2012	China	Guangdong
654	MH726392	GDS44	G2b	L2	2013	China	Guangdong
655	MH726393	GDS14	G2c	L4	2011	China	Guangdong
656	MH726394	GDS31	G2c	L5	2015	China	Guangdong
657	MH726395	GDS32	G2c	L5	2013	China	Guangdong
658	MH726396	GDS35	G2c	L5	2013	China	Guangdong
659	MH726397	GDS38	G2c	L5	2012	China	Guangdong
660	MH726398	GDS37	G2c	L5	2011	China	Guangdong
661	MH726399	GDS42	G2c	L5	2011	China	Guangdong
662	MH726400	GDS45	G2c	L5	2011	China	Guangdong
663	MH726401	GDS41	G2c	L5	2011	China	Guangdong
664	MH726402	GDS46	G2c	L4	2016	China	Guangdong
665	MH726403	GDS51	G2b	L2	2017	China	Guangdong
666	MH726404	GDS53	G2b	L2	2017	China	Guangdong
667	MH726405	GDS48	G2c	L4	2016	China	Guangdong
668	MH726406	GDS49	G2b	L3	2017	China	Guangdong
669	MH726407	GDS52	G2c	L5	2017	China	Guangdong
670	MH726408	GDS09	G1a	L6	2014	China	Guangdong
671	MH748550	PEDV JS-A	G2b	L2	2017	China	Jiangsu
672	MH816969	CH/HBXT/2018	G2b	L2	2018	China	Hebei
673	MH893764	HB2016-1	G2b	L2	2016	China	Hebei
674	MK093253	CH/HNXC	G2c	L5	2015	China	Henan
675	MK111632	CH/HNHB/2016	G2c	L5	2016	China	Henan
676	MK111633	CH/HNAY/2016	G2c	L4	2016	China	Henan
677	MK124712	CH/HNXX/2016	G2c	L4	2016	China	Fujian
678	MK138353	G2	G2b	L2	2016	China
679	MK138516	V7-HB2018	G1a	L6	2018	China	Hubei
680	MK140811	CH/TP-2-2/2018	G1a	L7	2018	China	Sichuan
681	MK140812	CH/TP-3-1/2018	G1a	L7	2018	China	Sichuan
682	MK140813	CH/TP-4-3/2018	G1a	L7	2018	China	Sichuan
683	MK140814	CH/TP-4-4/2018	G2c	L4	2018	China	Sichuan
684	MK250953	ZJ/ZX2018-C10	G2b	L2	2018	China	Zhejiang
685	MK288006	FJzz1	G2b	L2	2011	China	Fujian
686	MK392335	LW/L	G2b	L2	2010	China	Shandong
687	MK409657	ZJ15XS0101-P16	G2c	L4	2016	China	Zhejiang
688	MK409658	ZJ15XS0101-P35	G2c	L4	2016	China	Zhejiang
689	MK409659	ZJ15XS0101-P120	G2c	L4	2016	China	Zhejiang
690	MK532982	A2-GD2016	G2b	L2	2016	China	Guangdong
691	MK532983	B1-HB2017	G2c	L4	2017	China	Hubei
692	MK532984	B2-HB2017	G2c	L4	2017	China	Hubei
693	MK532985	B3-HB2017	G2c	L5	2017	China	Hebei
694	MK532986	B6-HB2017	G2b	L3	2017	China	Hebei
695	MK532987	B7-HB2017	G2b	L3	2017	China	Hebei
696	MK532988	B8-HB2017	G2c	L5	2017	China	Hebei
697	MK532989	B9-GD2017	G2c	L5	2017	China	Guangdong
698	MK532990	C1-GD2017	G2b	L3	2017	China	Guangdong
699	MK532991	C2-HB2017	G2b	L3	2017	China	Hebei
700	MK532992	E5-SN2017	G2c	L4	2017	China	Shannxi
701	MK532993	F14-HA2017	G2c	L4	2017	China	Henan
702	MK532994	H1-SD2017	G2b	L2	2017	China	Shandong
703	MK532995	L1-HB2017	G2c	L5	2017	China	Hebei
704	MK532996	M5-SX2017	G2c	L4	2017	China	Shanxi
705	MK532997	M6-SX2017	G2c	L4	2017	China	Shanxi
706	MK532998	M11-SX2017	G2b	L2	2017	China	Shanxi
707	MK532999	M12-SX2017	G2b	L2	2017	China	Shanxi
708	MK533000	M13-SX2017	G2b	L2	2017	China	Shanxi
709	MK533001	M16-SX2017	G2b	L2	2017	China	Shanxi
710	MK533002	N1-GD2017	G2c	L4	2017	China	Guangdong
711	MK533003	N12-GD2017	G2c	L4	2017	China	Guangdong
712	MK533004	N13-GD2017	G2c	L4	2017	China	Guangdong
713	MK533005	P13-HB2017	G2b	L3	2017	China	Hubei
714	MK533006	PA4-GD2018	G2b	L2	2018	China	Guangdong
715	MK533007	PB1-SD2018	G2b	L3	2018	China	Shandong
716	MK533008	Q2-AH2017	G2c	L4	2017	China	Anhui
717	MK533009	S2-GD2018	G2b	L2	2018	China	Guangdong
718	MK533010	V15-HB2018	G2c	L4	2018	China	Hubei
719	MK539948	CT	G2c	L5	2016	China	Guangdong
720	MK584552	AJ1102(F12)	G2c	L2	2011	China	Hubei
721	MK592415	SWUN19/CH/SCZY/2018	G2b	L2	2018	China	Sichuan
722	MK592416	SWUN2/CH/SCXC/2018	G2c	L4	2018	China	Sichuan
723	MK598819	CH/SCZY/2018	G2c	L4	2018	China	Sichuan
724	MK598820	CH/SCXC/2018	G2c	L4	2018	China	Sichuan
725	MK598821	CH/SCXC/2018	G2b	L2	2018	China	Sichuan
726	MK606368	CH-HB1-2018	G2c	L4	2018	China	Hebei
727	MK606369	CH-HB2-2018	G2c	L4	2018	China	Hebei
728	MK628688	-	G2c	L4	2018	China
729	MK644602	L6-HB2017	G2c	L4	2017	China	Hubei
730	MK644603	M3-SX2017	G2b	L2	2017	China	Shanxi
731	MK644604	N7-GD2017	G2c	L4	2017	China	Guangdong
732	MK644605	T10-HB2018	G2b	L2	2018	China	Hubei
733	MK656507	JN1806-31	G2b	L3	2018	China	Shandong
734	MK673514	TW/Changhua1210/2018	G2c	L10	2018	China	Taiwan
735	MK673515	TW/Changhua180965	G2c	L11	2018	China	Taiwan
736	MK673516	TW/Changhua279/2017	G2c	L11	2017	China	Taiwan
737	MK673517	TW/Hualien2033/2017	G2c	L11	2017	China	Taiwan
738	MK673518	TW/Pingtung1066/2016	G2c	L11	2016	China	Taiwan
739	MK673519	TW/Pingtung125/2018	G2c	L10	2018	China	Taiwan
740	MK673520	TW/Pingtung1269/2018	ungrouped	ungrouped	2018	China	Taiwan
741	MK673521	TW/Pingtung1464/2017	G2c	L11	2017	China	Taiwan
742	MK673522	TW/Pingtung1560/2018	G2c	L10	2018	China	Taiwan
743	MK673523	TW/Pingtung184/2016	G2c	L11	2016	China	Taiwan
744	MK673524	TW/Pingtung1976/2017	G2c	L11	2017	China	Taiwan
745	MK673525	TW/Pingtung2108/2017	G2c	L11	2017	China	Taiwan
746	MK673526	TW/Pingtung2131/2017	G2c	L11	2017	China	Taiwan
747	MK673527	TW/Chiayi-CHA/2018	G2c	L11	2018	China	Taiwan
748	MK673528	TW/Chiayi-CHB/2018	G2c	L11	2018	China	Taiwan
749	MK673529	TW/Pingtung2364/2017	G2c	L11	2017	China	Taiwan
750	MK673530	TW/Pingtung2554/2017	G2c	L11	2017	China	Taiwan
751	MK673531	TW/Pingtung2585/2017	G2c	L11	2017	China	Taiwan
752	MK673532	TW/Pingtung600/2018	G2c	L10	2018	China	Taiwan
753	MK673533	TW/Pingtung807/2017	G2c	L11	2017	China	Taiwan
754	MK673534	TW/Pingtung902/2018	G2c	L10	2018	China	Taiwan
755	MK673535	TW/Yilan178/2017	G2c	L11	2017	China	Taiwan
756	MK673536	TW/Yunlin1240/2018	G2c	L10	2018	China	Taiwan
757	MK673537	TW/Yunlin1274/2018	G2c	L10	2018	China	Taiwan
758	MK673538	TW/Yunlin182003	G2c	L11	2018	China	Taiwan
759	MK673539	TW/Yunlin550-piglet 1/2018	G1b	L12	2018	China	Taiwan
760	MK673540	TW/Yunlin550-piglet 2/2018	G1b	L12	2018	China	Taiwan
761	MK673541	TW/Yunlin550-sow 1/2018	G1b	L12	2018	China	Taiwan
762	MK673542	TW/Yunlin554/2018	G2c	L10	2018	China	Taiwan
763	MK673543	TW/Yunlin655/2016	G2c	L11	2016	China	Taiwan
764	MK673544	TW/YunlinTC-1/2018	G2c	L10	2018	China	Taiwan
765	MK673545	TW/Yunlin550/2018	G1b	L12	2018	China	Taiwan
766	MK685665	CH-SCNJ-2019	G2b	L3	2019	China	Sichuan
767	MK690502	HM2017	G2b	L3	2016	China	Heilongjiang
768	MK702008	SNJ-P	G2c	L4	2018	China	Sichuan
769	MK726310	CH/HNZK/201709	G2b	L3	2017	China	Henan
770	MK796238	CN/Liaoning25/2018	G2c	L5	2018	China	Liaoning
771	MK820037	swun-18-CH-SCLS-2019	G2c	L4	2019	China	Sichuan
772	MK820038	swun-3CH-CH-SCZG-2019	G2c	L4	2019	China	Sichuan
773	MK820039	swun-MY-CH-SCMY-2019	G2c	L4	2019	China	Sichuan
774	MK820040	swun-H1-CH-SCYA-2019	G2c	L4	2019	China	Sichuan
775	MK820041	swun-Y1-CH-SCCQ-2019	G2c	L4	2019	China	Sichuan
776	MK820042	swun-H3-CH-SCYA-2019	G1b	L8	2019	China	Sichuan
777	MK841494	PEDV SH	G2c	L5	2016	China	Shanghai
778	MK841495	PEDV YZ	G2c	L5	2016	China	Jiangsu
779	MK862249	HeN170821	G2b	L2	2017	China	Henan
780	MN037494	WHLL	G2c	L5	2017	China	Hubei
781	MN161584	SWUN-C6-CH-SCYA-2019	G2c	L4	2019	China	Sichuan
782	MN213154	CH/SCXM/2019	G2b	L2	2019	China	Sichuan
783	MN241452	SDSX16-P10	G2c	L5	2018	China	Shandong
784	MN315264	AH-2018-HF1	G1a	L6	2018	China	Anhui
785	MN368662	JXyc15	G2c	L5	2015	China	Jiangsu
786	MN368663	FJly15	G2c	L4	2015	China	Fujian
787	MN368664	FJqz15	G2c	L4	2015	China	Fujian
788	MN368665	FJzz15	G2c	L4	2015	China	Fujian
789	MN368666	GDgz15-1	G2c	L4	2015	China	Guangdong
790	MN368667	GDgz15-2	G2c	L4	2015	China	Guangdong
791	MN368668	GDhy15	G2c	L4	2015	China	Guangdong
792	MN368669	GDhz15	G2c	L5	2015	China	Guangdong
793	MN368670	GDjm15	G2c	L4	2015	China	Guangdong
794	MN368671	GDmm15	G2c	L5	2015	China	Guangdong
795	MN368672	GDsg15-1	G2c	L5	2015	China	Guangdong
796	MN368673	GDsg15-2	G2c	L5	2015	China	Guangdong
797	MN368674	GDsg15-3	G2c	L5	2015	China	Guangdong
798	MN368675	GDzq15-1	G2c	L4	2015	China	Guangdong
799	MN368676	GDzq15-2	G2c	L5	2015	China	Guangdong
800	MN368677	GDzq15-3	G2c	L4	2015	China	Guangdong
801	MN368678	GXnn15	G2c	L5	2015	China	Guangxi
802	MN368679	GZgy15	G2c	L4	2015	China	Guizhou
803	MN368680	HBhg15	G2c	L5	2015	China	Hubei
804	MN368681	JXgz15	G2c	L4	2015	China	Jiangxi
805	MN368682	GDzq16	G2c	L4	2016	China	Guangdong
806	MN368683	FJqz16	G2b	L2	2016	China	Fujian
807	MN368684	GDfs16	G2b	L2	2016	China	Guangdong
808	MN368685	GDhy16	G2c	L4	2016	China	Guangdong
809	MN368686	GDhz16	G2c	L4	2016	China	Guangdong
810	MN368687	GDjm16-1	G2b	L3	2016	China	Guangdong
811	MN368688	GDjm16-2	G2c	L4	2016	China	Guangdong
812	MN368689	GDjx16	G2b	L2	2016	China	Guangdong
813	MN368690	GDsg16-1	G2b	L2	2016	China	Guangdong
814	MN368691	GDsg16-2	G2b	L2	2016	China	Guangdong
815	MN368692	GDyj16	G2c	L4	2016	China	Guangdong
816	MN368693	GDdg17	G2b	L2	2017	China	Guangdong
817	MN368694	SCmy17	G2c	L4	2017	China	Sichuan
818	MN368695	FJfz17-1	G2c	L4	2017	China	Fujian
819	MN368696	FJfz17-2	G2c	L5	2017	China	Fujian
820	MN368697	FJqz17-1	G2c	L4	2017	China	Fujian
821	MN368698	FJqz17-2	G2b	L2	2017	China	Fujian
822	MN368699	GDhy17	G2b	L3	2017	China	Guangdong
823	MN368701	GDjm17-1	G1b	L8	2017	China	Guangdong
824	MN368702	GDjm17-2	G2b	L2	2017	China	Guangdong
825	MN368703	GDjm17-3	G2c	L4	2017	China	Guangdong
826	MN368704	GDmm17-1	G2b	L2	2017	China	Guangdong
827	MN368705	GDmm17-2	G2b	L2	2017	China	Guangdong
828	MN368706	GDsg17	G2c	L5	2017	China	Guangdong
829	MN368707	HNcz17	G2c	L4	2017	China	Hunan
830	MN368709	SDbz18	G2b	L2	2018	China	Shandong
831	MN368710	FJfz18-1	G2c	L5	2018	China	Fujian
832	MN368711	FJfz18-2	G2b	L2	2018	China	Fujian
833	MN368712	FJqz18	G2b	L3	2018	China	Fujian
834	MN368713	GDhy18-1	G2b	L2	2018	China	Guangdong
835	MN368714	GDhy18-2	G2b	L2	2018	China	Guangdong
836	MN368715	GDhy18-3	G2b	L2	2018	China	Guangdong
837	MN368716	GDhz18	G2b	L2	2018	China	Guangdong
838	MN368717	GDjm18-1	G2b	L3	2018	China	Guangdong
839	MN368718	GDjm18-2	G1a	L6	2018	China	Guangdong
840	MN368719	GDmm18-1	G2b	L3	2018	China	Guangdong
841	MN368720	GDmm18-2	G2b	L2	2018	China	Guangdong
842	MN368721	GDsg18-1	G2b	L2	2018	China	Guangdong
843	MN368722	GDsg18-2	G2b	L2	2018	China	Guangdong
844	MN368723	GDst18	G2b	L2	2018	China	Guangdong
845	MN368724	GDzj18-1	G2c	L5	2018	China	Guangdong
846	MN368725	GDzj18-2	G2c	L4	2018	China	Guangdong
847	MN486588	Ah2016f2	G1b	L12	2016	China	Anhui
848	MN594506	SX-WH	G2c	L4	2018	China	Hubei
849	MN612069	CH-MDJ-NA03	G2a	L1	2019	China	Heilongjiang
850	MN612070	CH-AH-HX122	G2a	L1	2018	China	Anhui
851	MN612071	CH-SX-CZ01	G2a	L1	2018	China	Shanxi
852	MN612072	CH-HeB-XT01	G2b	L2	2019	China	Hebei
853	MN612073	CH-SD-WF01	G2b	L2	2018	China	Shandong
854	MN612074	CH-HuN-SY01	G2b	L2	2019	China	Hunan
855	MN612075	CH-FJ-SM01	G2b	L3	2018	China	Fujian
856	MN612076	CH-GD-ZQ01	G2a	L1	2019	China	Guangdong
857	MN612077	CH-HuB-YC01	G2b	L2	2018	China	Hubei
858	MN617858	CH/SCCD-1/2018	G2c	L4	2018	China	Sichuan
859	MN617859	CH/SCCD-2/2018	G2c	L4	2018	China	Sichuan
860	MN617860	CH/SCMS-1/2018	G2c	L4	2018	China	Sichuan
861	MN617861	CH/SCZY-1/2018	G2b	L3	2018	China	Sichuan
862	MN617862	CH/SCMY-1/2018	G2c	L4	2018	China	Sichuan
863	MN617863	CH/SCGY-1/2018	G2a	L1	2018	China	Sichuan
864	MN617864	CH/SCLS-1/2018	G2c	L4	2018	China	Sichuan
865	MN617865	CH/SCYB-1/2018	G2c	L5	2018	China	Sichuan
866	MN617866	CH/SCQL-1/2018	G2c	L4	2018	China	Sichuan
867	MN617867	CH/SCQL-2/2018	G2c	L4	2018	China	Sichuan
868	MN644470	HLJ	G1a	L6	2015	China	Heilongjiang
869	MN721360	CH-SX-YCDZ	ungrouped	ungrouped	2015	China	Shanxi
870	MN721361	CH-Tibet-SN22	G2c	L4	2014	China	Xizang
871	MN721362	CH-SX-YL6567	G1a	L6	2016	China	Shannxi
872	MN721363	CH-GS-TS01	G1a	L6	2014	China	Gansu
873	MN721364	CH-QH-HB93625	G1a	L6	2014	China	Qinghai
874	MN721365	CH-GZ-GY254	G2c	L4	2016	China	Guizhou
875	MN721366	CH-NX-WZ	ungrouped	ungrouped	2017	China	Ningxia
876	MN721367	CH-SC-DY01	G2c	L4	2015	China	Sichuan
877	MN721368	CH-SX-YL27	G1a	L6	2014	China	Shannxi
878	MN721369	CH-JL-BS7	G1a	L6	2016	China	Jilin
879	MN721370	CH-CQ27	G1a	L6	2015	China	Chongqing
880	MN721371	CH-LN-TL01	G2b	L3	2016	China	Liaoning
881	MN721372	CH-LN-CY27	G2a	L1	2015	China	Liaoning
882	MN721373	CH-GX-GG27	G2b	L2	2017	China	Guangxi
883	MN759311	GD-XL-2019	G2b	L2	2019	China	Guangdong
884	MN841671	SHXX1902	G2c	L5	2019	China	Shanghai
885	MN893406	CH-HNAY-2016	G2c	L4	2016	China	Henan
886	MN893407	CH-HNAY-2017	G2c	L4	2017	China	Henan
887	MN893408	CH-HNHB-1-2017	G1b	L8	2017	China	Henan
888	MN893409	CH-HNHB-2-2017	G1b	L8	2017	China	Henan
889	MN893410	CH-HNJY-2017	G1b	L8	2017	China	Henan
890	MN893411	CH-HNLH-2016	G2c	L4	2016	China	Henan
891	MN893412	CH-HNLH-2017	G2c	L4	2017	China	Henan
892	MN893413	CH-HNNY-2017	G2c	L4	2017	China	Henan
893	MN893414	CH-HNPDS-1-2018	G1b	L8	2018	China	Henan
894	MN893415	CH-HNPDS-2-2018	G1b	L8	2018	China	Henan
895	MN893416	CH-HNPY-2016	G2c	L5	2016	China	Henan
896	MN893417	CH-HNSMX-2016	G2c	L4	2016	China	Henan
897	MN893418	CH-HNXX-2017	G2c	L4	2017	China	Henan
898	MN893419	CH-HNXY-1-2017	G2c	L4	2017	China	Henan
899	MN893420	CH-HNXY-2-2017	G2c	L4	2017	China	Henan
900	MN893421	CH-HNXY-3-2018	G2b	L2	2018	China	Henan
901	MN893422	CH-HNZK-1-2017	G2c	L4	2017	China	Henan
902	MN893423	CH-HNZK-2-2018	G2c	L5	2018	China	Henan
903	MN893424	CH-HNZK-3-2018	G2c	L5	2018	China	Henan
904	MN893425	CH-HNZK-4-2017	G2b	L3	2017	China	Henan
905	MN893426	CH-HNZMD-2017	G1b	L8	2017	China	Henan
906	MN893427	CH-HNZZ-2017	G2c	L4	2017	China	Henan
907	MT031818	CH/QD/2018	G1a	L6	2018	China	Shandong
908	MT031819	CH/CC-1/2018	G2c	L4	2018	China	Jilin
909	MT031820	CH/CC-2/2018	G2b	L2	2018	China	Jilin
910	MT090137	HN/HX/2019	G2b	L2	2019	China	Henan
911	MT090138	HN/KF/2019	G2c	L4	2019	China	Henan
912	MT090139	HN/XC/2019	G2c	L4	2019	China	Henan
913	MT090140	SX/YC/2019	G2c	L5	2019	China	Shanxi
914	MT090145	CH/HNYY/2018	G2c	L4	2018	China	Henan
915	MT090146	CH/SXWS/2018	G2c	L4	2018	China
916	MT166307	HB2018	G2c	L4	2018	China	Hubei
917	MT263014	SC-YB73	G2c	L4	2019	China	Sichuan
918	MT294128	SC-YB73	G2b	L2	2018	China	Hubei
919	MT294129	SC-YB73	G2b	L2	2018	China	Heilongjiang
920	MT294130	SC-YB73	G2c	L5	2018	China	Jiangsu
921	MT294131	SC-YB73	G2b	L2	2018	China	Jiangsu
922	MT294132	SC-YB73	G2b	L2	2018	China	Liaoning
923	MT294133	SC-YB73	G2b	L2	2018	China	Liaoning
924	MT294134	SC-YB73	G2c	L4	2018	China	Neimenggu
925	MT294135	SC-YB73	G2c	L4	2018	China	Tianjin
926	MT303066	shxx1902	G2c	L5	2019	China	Shanghai
927	MT338517	shxx1902	G2c	L4	2016	China	Henan
928	MT338518	shxx1902	G2c	L4	2016	China	Henan
929	MT646162	PEDV/Pig-wt/ESP/Calaf-1/2014	G2c	L5	2015	China	Zhejiang
930	MT659926	PEDV/Pig-wt/ESP/Calaf-1/2014	G2c	L10	2019	China
931	MT683617	MSCH	G2c	L5	2016	China	Jiangsu
932	MT683905	CH/SCLS-2/2019	G2c	L4	2019	China	Sichuan
933	MT683906	CH/SCLS-3/2019	G2c	L4	2019	China	Sichuan
934	MT683907	CH/SCYA-1/2019	G2c	L5	2019	China	Sichuan
935	MT683908	CH/SCYA-2/2019	G2c	L5	2019	China	Sichuan
936	MT783684	KNU-0603	G1a	L6	2016	China	Shannxi
937	MT787025	KNU-0603	G2c	L4	2016	China	Shannxi
938	MT843277	SH1302	G1a	L6	2013	China	Shanghai
939	MT843278	-	G2c	L11	2019	China	Shanghai
940	MT843279	-	G1a	L6	2013	China	Shanghai
941	MT843280	-	G2b	L2	2019	China	Shanghai
942	MW145530	CH/SCMY-2/2019	G2b	L2	2020	China	Sichuan
943	MW145531	CH/SCYB-2/2019	G1a	L6	2020	China	Sichuan
944	MW145532	CH/SCDY-1/2020	G2b	L3	2020	China	Sichuan
945	MW145533	CH/SCZY-2/2020	G2b	L3	2020	China	Sichuan
946	MW145534	CH/SCMS-2/2020	G2c	L4	2020	China	Sichuan
947	MW145535	CH/SCNJ-1/2020	G2c	L4	2020	China	Sichuan
948	MW165327	5-17-O	G2c	L10	2014	China	Taiwan
949	MW165329	45384	G1b	L9	2013	China	Taiwan
950	MW386982	JX2020	G2b	L2	2020	China	Jiangxi
951	MW398867	CH/SCNC-1/2020	G2c	L4	2020	China	Sichuan
952	MW398868	CH/SCMY-3/2020	G1b	L8	2020	China	Sichuan
953	MW452940	CH/SCDZ-1/2020	G2c	L4	2020	China	Sichuan
954	MW478760	GDsg01	G2c	L4	2018	China	Guangdong
955	MW478761	GDsg02	G2b	L3	2018	China	Guangdong
956	MW478762	GDsg03	G2c	L4	2018	China	Guangdong
957	MW478763	GDsg04	G2c	L4	2018	China	Guangdong
958	MW478764	GDsg05	G2c	L4	2018	China	Guangdong
959	MW478765	GDsg06	G2c	L4	2018	China	Guangdong
960	MW478766	GDsg07	G2c	L4	2018	China	Guangdong
961	MW478767	GDsg08	G2c	L4	2018	China	Guangdong
962	MW478768	GDsg09	G2c	L5	2018	China	Guangdong
963	MW478769	GDsg10	G2c	L4	2018	China	Guangdong
964	MW478770	GDsg11	G2c	L5	2018	China	Guangdong
965	MW478771	GDsg12	G2c	L5	2018	China	Guangdong
966	MW478772	GDsg13	G2c	L5	2018	China	Guangdong
967	MW561264	KNU-1912	G2c	L5	2018	China	Heilongjiang
968	MW826593	FY/2017	G2c	L4	2017	China	Zhejiang
969	MW826594	HH/2017	G2b	L2	2017	China	Zhejiang
970	MW826595	LP/2017	G2c	L5	2017	China	Zhejiang
971	MW826596	TQ/2017	G2b	L2	2017	China	Jiangxi
972	MW826597	WF/2017	G2c	L5	2017	China	Zhejiang
973	MW826598	XT/2017	G2c	L4	2017	China	Zhejiang
974	MW826599	ZJC/2017	G2b	L2	2017	China	Zhejiang
975	MW915418	CY/2017 P120	G2a	L1	2017	China	Zhejiang
976	MW915419	FH/2017	G2b	L2	2017	China	Zhejiang
977	MW915424	HG/2017 P30	G2b	L2	2017	China	Zhejiang
978	MZ160999	C9822-GEN-0315KS2A	G1b	L8	2020	China	Jiangsu
979	MZ161000	C9822-GEN-0315KS2A	G1b	L8	2020	China	Sichuan
980	MZ161001	C9822-GEN-0315KS2A	G2b	L2	2020	China	Guangdong
981	MZ161002	C9822-GEN-0315KS2A	G2c	L4	2020	China	Guangdong
982	MZ161003	C9822-GEN-0315KS2A	G2c	L4	2020	China	Sichuan
983	MZ161004	C9822-GEN-0315KS2A	G2c	L5	2020	China	Guangxi
984	MZ161005	C9822-GEN-0315KS2A	G2c	L4	2020	China	Jiangsu
985	MZ161006	C9822-GEN-0315KS2A	G2b	L2	2020	China	Jiangsu
986	MZ161007	C9822-GEN-0315KS2A	G2c	L4	2020	China	Hebei
987	MZ161008	C9822-GEN-0315KS2A	G2c	L4	2020	China	Guangdong
988	MZ161009	C9822-GEN-0315KS2A	G2b	L2	2020	China	Sichuan
989	MZ161010	C9822-GEN-0315KS2A	G2c	L4	2020	China	Jiangsu
990	MZ161011	C9822-GEN-0315KS2A	G2c	L4	2020	China	Hunan
991	MZ161012	C9822-GEN-0315KS2A	G2c	L5	2020	China	Sichuan
992	MZ161013	C9822-GEN-0315KS2A	G2c	L4	2020	China	Anhui
993	MZ161014	C9822-GEN-0315KS2A	G2b	L2	2020	China	Guangdong
994	MZ161015	C9822-GEN-0315KS2A	G2b	L3	2020	China	Shandong
995	MZ161016	C9822-GEN-0315KS2A	G2c	L4	2020	China	Jiangxi
996	MZ161017	C9822-GEN-0315KS2A	G2b	L2	2020	China	Shannxi
997	MZ161018	C9822-GEN-0315KS2A	G2b	L2	2020	China	Hebei
998	MZ161019	C9822-GEN-0315KS2A	G2b	L2	2020	China	Yunnan
999	MZ161020	C9822-GEN-0315KS2A	G2c	L4	2020	China	Shandong
1000	MZ161021	C9822-GEN-0315KS2A	G2b	L3	2020	China	Jiangxi
1001	MZ161022	C9822-GEN-0315KS2A	G2b	L2	2020	China	Henan
1002	MZ161023	C9822-GEN-0315KS2A	G2b	L2	2020	China	Guangxi
1003	MZ161024	C9822-GEN-0315KS2A	G2b	L2	2020	China	Hebei
1004	MZ161025	C9822-GEN-0315KS2A	G2b	L2	2020	China	Hubei
1005	MZ161026	C9822-GEN-0315KS2A	G2b	L2	2020	China	Hebei
1006	MZ161027	C9822-GEN-0315KS2A	G2c	L5	2020	China	Guangxi
1007	MZ161028	C9822-GEN-0315KS2A	G2c	L4	2020	China	Hubei
1008	MZ161029	C9822-GEN-0315KS2A	G2b	L2	2020	China	Hubei
1009	MZ161030	C9822-GEN-0315KS2A	G2b	L2	2020	China	Anhui
1010	MZ161031	C9822-GEN-0315KS2A	G2c	L5	2020	China	Hebei
1011	MZ161032	C9822-GEN-0315KS2A	G2b	L2	2020	China	Jiangsu
1012	MZ161033	C9822-GEN-0315KS2A	G2b	L2	2020	China	Jiangsu
1013	MZ161034	C9822-GEN-0315KS2A	G2b	L2	2020	China	Sichuan
1014	MZ161035	C9822-GEN-0315KS2A	G2b	L2	2020	China	Anhui
1015	MZ161036	C9822-GEN-0315KS2A	G2b	L2	2020	China	Sichuan
1016	MZ161037	C9822-GEN-0315KS2A	G2b	L2	2020	China	Sichuan
1017	MZ161038	C9822-GEN-0315KS2A	G2b	L3	2020	China	Jiangxi
1018	MZ161039	C9822-GEN-0315KS2A	G2c	L5	2020	China	Liaoning
1019	MZ161040	C9822-GEN-0315KS2A	G2c	L4	2020	China	Guangxi
1020	MZ161041	C9822-GEN-0315KS2A	G2b	L2	2020	China	Jiangxi
1021	MZ161042	C9822-GEN-0315KS2A	G2c	L4	2020	China	Shandong
1022	MZ161043	C9822-GEN-0315KS2A	G2c	L4	2020	China	Hebei
1023	MZ161044	C9822-GEN-0315KS2A	G2c	L4	2020	China	Anhui
1024	MZ161045	C9822-GEN-0315KS2A	G2b	L2	2020	China	Guangdong
1025	MZ161046	C9822-GEN-0315KS2A	G2b	L2	2020	China	Sichuan
1026	MZ161047	C9822-GEN-0315KS2A	G2c	L4	2020	China	Henan
1027	MZ161048	C9822-GEN-0315KS2A	G2c	L5	2020	China	Liaoning
1028	MZ161049	C9822-GEN-0315KS2A	G2c	L4	2020	China	Sichuan
1029	MZ161050	C9822-GEN-0315KS2A	G2c	L4	2020	China	Guangxi
1030	MZ161051	C9822-GEN-0315KS2A	G2c	L4	2020	China	Guangxi
1031	MZ161052	C9822-GEN-0315KS2A	G2c	L4	2020	China	Jiangxi
1032	MZ161053	C9822-GEN-0315KS2A	G2c	L4	2020	China	Guangdong
1033	MZ161054	C9822-GEN-0315KS2A	G2c	L4	2020	China	Fujian
1034	MZ161055	C9822-GEN-0315KS2A	G2c	L4	2020	China	Jiangxi
1035	MZ161056	C9822-GEN-0315KS2A	G2c	L4	2020	China	Henan
1036	MZ161057	C9822-GEN-0315KS2A	G2c	L4	2020	China	Hebei
1037	MZ161058	C9822-GEN-0315KS2A	G2c	L4	2020	China	Sichuan
1038	MZ161059	C9822-GEN-0315KS2A	G2b	L2	2020	China	Henan
1039	MZ161060	C9822-GEN-0315KS2A	G2c	L5	2020	China	Guangxi
1040	MZ161061	C9822-GEN-0315KS2A	G2b	L2	2020	China	Hebei
1041	MZ161062	C9822-GEN-0315KS2A	G2c	L4	2020	China	Anhui
1042	MZ161063	C9822-GEN-0315KS2A	G2b	L2	2020	China	Guizhou
1043	MZ161065	C9822-GEN-0315KS2A	G2c	L4	2020	China	Henan
1044	MZ161066	C9822-GEN-0315KS2A	G2b	L2	2020	China	Hubei
1045	MZ161067	C9822-GEN-0315KS2A	G1b	L8	2021	China	Henan
1046	MZ161068	C9822-GEN-0315KS2A	G2c	L4	2021	China	Jiangsu
1047	MZ161069	C9822-GEN-0315KS2A	G1b	L8	2021	China	Jiangxi
1048	MZ161070	C9822-GEN-0315KS2A	G2c	L4	2021	China	Jiangxi
1049	MZ161071	C9822-GEN-0315KS2A	G2c	L4	2021	China	Hebei
1050	MZ161072	C9822-GEN-0315KS2A	G2c	L4	2021	China	Jiangsu
1051	MZ161073	C9822-GEN-0315KS2A	G2c	L5	2021	China	Hubei
1052	MZ161074	C9822-GEN-0315KS2A	G1b	L8	2021	China	Henan
1053	MZ161075	C9822-GEN-0315KS2A	G2c	L4	2021	China	Guangdong
1054	MZ161076	C9822-GEN-0315KS2A	G1b	L8	2021	China	Sichuan
1055	MZ161077	C9822-GEN-0315KS2A	G2c	L4	2020	China	Shandong
1056	MZ161078	C9822-GEN-0315KS2A	G2b	L2	2020	China	Sichuan
1057	MZ161079	C9822-GEN-0315KS2A	G2c	L4	2020	China	Sichuan
1058	MZ161080	C9822-GEN-0315KS2A	G2c	L4	2020	China	Guizhou
1059	MZ161081	C9822-GEN-0315KS2A	G1b	L8	2020	China	Sichuan
1060	MZ161082	C9822-GEN-0315KS2A	G2c	L4	2020	China	Jiangsu
1061	MZ161083	C9822-GEN-0315KS2A	ungrouped	ungrouped	2020	China	Hebei
1062	MZ161084	C9822-GEN-0315KS2A	G2c	L4	2020	China	Jiangsu
1063	MZ161085	C9822-GEN-0315KS2A	G2b	L2	2020	China	Shandong
1064	MZ161086	C9822-GEN-0315KS2A	G2c	L5	2020	China	Guangxi
1065	MZ161088	C9822-GEN-0315KS2A	G2c	L4	2020	China	Sichuan
1066	MZ161089	C9822-GEN-0315KS2A	G2b	L2	2020	China	Shandong
1067	MZ241108	SXSL	G2c	L4	2020	China	Shannxi
1068	MZ342899	PEDV HM	G2b	L2	2017	China	Jiangsu
1069	MZ364307	CH/GX/PEDV/938/2016	G2b	L3	2016	China	Guangxi
1070	MZ364308	CH/GX/PEDV/997/2016	G2b	L3	2016	China	Guangxi
1071	MZ364309	CH/GX/PEDV/1008/2016	G2b	L3	2016	China	Guangxi
1072	MZ364310	CH/GX/PEDV/1401/2016	G2b	L2	2016	China	Guangxi
1073	MZ364311	CH/GX/PEDV/1902/2017	G2b	L2	2017	China	Guangxi
1074	MZ364312	CH/GX/PEDV/1939/2018	G2b	L2	2018	China	Guangxi
1075	MZ364313	CH/GX/PEDV/1984/2018	G2c	L4	2018	China	Guangxi
1076	MZ364314	CH/GX/PEDV/2373/2018	G2b	L2	2018	China	Guangxi
1077	MZ364315	CH/GX/PEDV/2467/2019	G2b	L2	2019	China	Guangxi
1078	MZ364316	CH/GX/PEDV/2473/2019	G2b	L2	2019	China	Guangxi
1079	MZ380292	CHHN2016	G2c	L4	2016	China	Henan
1080	MZ540767	JS-2020-12	G1a	L6	2020	China	Jiangsu
1081	MZ570133	CH/HNKF-01/2020	G2c	L4	2020	China	Henan
1082	MZ570134	CH/HNXX-01/2020	G2c	L5	2020	China	Henan
1083	MZ570135	CH/HNXX-02/2020	G2c	L4	2020	China	Henan
1084	MZ570136	CH/HNXY-01/2020	G2c	L5	2020	China	Henan
1085	MZ570137	CH/HNLH-01/2020	G2c	L4	2020	China	Henan
1086	MZ570138	CH/HNJZ-01/2020	G2c	L4	2020	China	Henan
1087	MZ570139	CH/HNXC-01/2020	G2c	L4	2020	China	Henan
1088	MZ570140	CH/HNLH-02/2020	G2c	L4	2020	China	Henan
1089	MZ570141	CH/HNKF-02/2020	G2c	L4	2020	China	Henan
1090	MZ570142	CH/HNXC-02/2020	G2c	L5	2020	China	Henan
1091	MZ570143	CH/HNSMX-01/2020	G2c	L5	2020	China	Henan
1092	MZ570144	CH/HNAY-01/2020	G2c	L4	2020	China	Henan
1093	MZ570145	CH/HNKF-03/2020	G2c	L5	2020	China	Henan
1094	MZ570146	CH/HNSQ-01/2020	G2c	L4	2020	China	Henan
1095	MZ570147	CH/HNXC-03/2020	G2c	L4	2020	China	Henan
1096	MZ570148	CH/HNXC-04/2020	G2c	L4	2020	China	Henan
1097	MZ570149	CH/HNNY-01/2020	G2c	L4	2020	China	Henan
1098	MZ581326	CH/HNNY-01/2020	G2b	L2	2017	China	Yunnan
1099	MZ596343	CH/HNNY-01/2020	G1a	L6	2019	China	Shandong
1100	MZ604716	YN17	G2b	L2	2016	China	Yunnan
1101	MZ669834	CH-GXNN-1-2018	G2c	L5	2018	China	Guangxi
1102	MZ669835	CH-GXNN-2-2018	G2c	L5	2018	China	Guangxi
1103	MZ669836	CH-GXNN-3-2018	G2b	L2	2018	China	Guangxi
1104	MZ669837	CH-GXNN-4-2018	G2b	L2	2018	China	Guangxi
1105	MZ669838	CH-GXNN-5-2018	G2b	L2	2018	China	Guangxi
1106	MZ669839	CH-GXNN-6-2018	G2b	L2	2018	China	Guangxi
1107	MZ669840	CH-GXNN-7-2018	G2b	L2	2018	China	Guangxi
1108	MZ669841	CH-GXLZ-1-2017	G2c	L5	2017	China	Guangxi
1109	MZ669842	CH-GXLZ-2-2018	G2c	L5	2018	China	Guangxi
1110	MZ669843	CH-GXLZ-3-2018	G2c	L5	2018	China	Guangxi
1111	MZ669844	CH-GXBH-1-2018	G2b	L2	2018	China	Guangxi
1112	MZ669845	CH-GXBH-2-2018	G2b	L2	2018	China	Guangxi
1113	MZ740469	CH-HNLH-03	G2c	L4	2021	China	Henan
1114	MZ740470	CH-HNJY-01	G2c	L4	2021	China	Henan
1115	MZ740471	CH-HNPDS-01	G2b	L2	2021	China	Henan
1116	MZ740472	CH-HNNY-02	G2b	L3	2021	China	Henan
1117	OK584017	HN2021	G2c	L4	2021	China	Henan
1118	OK642747	HN2021	G2b	L3	2019	China	Xinjiang
1119	OL411879	SC2021	G2c	L4	2021	China	Sichuan
1120	OL446966	CH/HNKF/2020	G2c	L5	2020	China	Henan
1121	OL446967	CH/HNPDS/2021	G2b	L2	2021	China	Henan
1122	OL762456	PEDV SD2020	G2c	L4	2020	China	Shandong
1123	OL762457	PEDV HK2021	G2c	L4	2021	China
1124	OL762458	PEDV SDLY2020	G2c	L4	2020	China	Shandong
1125	OL762459	PEDV SD2021	G2c	L4	2021	China	Shandong
1126	OL762460	PEDV JX2020	G2c	L4	2020	China	Jiangxi
1127	OL762461	PEDV TRS2021	G2c	L4	2021	China	Hunan
1128	OL944723	SCGYSWUN02	G2c	L4	2021	China	Henan
1129	OM201218	PEDV/JL89	G2b	L3	2018	China	Henan
1130	OM201219	PEDV/S007	G2b	L3	2018	China	Henan
1131	OM201220	PEDV/S009	G2b	L3	2018	China	Henan
1132	OM201221	PEDV/S001	G2b	L3	2018	China	Henan
1133	OM393722	PEDV/CH/XC/2020	G2b	L2	2020	China	Henan
1134	OM681613	TW/PT01/2020	G2c	L10	2020	China	Henan
1135	OM681614	TW/PT03/2020	G2c	L10	2020	China	Henan
1136	OM863562	TW/CY4/2020	G2c	L10	2020	China	Henan
1137	OM863563	TW/PT02/2020	G2c	L10	2020	China	Henan
1138	OM863564	TW/PT04/2020	G2c	L10	2020	China	Henan
1139	OM863565	TW/PT05/2020	G2c	L10	2020	China	Henan
1140	OM914738	CH/HLJBQL/2022	G2b	L3	2021	China	Heilongjiang
1141	ON155919	NH-TA2020	G2c	L4	2020	China	Anhui
1142	ON968723	CH/HLJJS/2022	G2c	L4	2022	China	Heilongjiang
1143	ON988085	SDHY_DY	G2c	L5	2020	China	Shandong
1144	ON988086	SDHY_ZB	G2c	L4	2020	China	Shandong
1145	ON988087	SDHY_YT	G2c	L4	2019	China	Shandong
1146	ON988088	SDHY_TA03	G2c	L4	2021	China	Shandong
1147	ON988089	SDHY_TA02	G2c	L4	2020	China	Shandong
1148	ON988090	SDHY_TA01	G2c	L4	2019	China	Shandong
1149	ON988091	SDHY_QD	G2c	L4	2021	China	Shandong
1150	ON988092	SDHY_LW	G2c	L4	2019	China	Shandong
1151	ON988093	SDHY_LC	G2c	L4	2021	China	Shandong
1152	ON988094	SDHY_JN02	G2c	L4	2020	China	Shandong
1153	ON988095	SDHY_JN01	G2c	L4	2020	China	Shandong
1154	ON988096	SDHY_BZ	G2c	L4	2021	China	Shandong
1155	OP191700	PEDV GD/HZ/2016	G2c	L4	2016	China	Guangdong
1156	OQ122084	JSYC/2021	G2c	L4	2021	China	Jiangsu
1157	OQ122085	GSJQ/2022	G2c	L4	2022	China	Gansu
1158	OQ122086	HBXN/2022	G2c	L4	2022	China	Hubei
1159	OQ122087	HBXY/2022	G2c	L4	2022	China	Hubei
1160	OQ122088	HNNY/2022	G2b	L2	2022	China	Henan
1161	OQ122089	SDLY/2022	G2c	L4	2022	China	Shandong
1162	OQ122090	SXSZ-2/2022	G2c	L4	2022	China	Shanxi
1163	OQ122091	SXSZ-1/2022	G2c	L4	2022	China	Shanxi
1164	OQ122092	HBYC-2/2022	G1b	L8	2022	China	Hubei
1165	OQ122093	HNXY-1/2022	G2b	L2	2022	China	Henan
1166	OQ122094	GDFS/2022	G2c	L4	2022	China	Guangdong
1167	OQ122095	HBYC-4/2022	G2c	L4	2022	China	Hubei
1168	OQ122096	JXJA/2022	G2c	L4	2022	China	Jiangxi
1169	OQ122097	SCMY/2022	G2c	L4	2022	China	Sichuan
1170	OQ122098	HBXG/2022	G2b	L2	2022	China	Hubei
1171	OQ122099	GXGL/2022	G2b	L3	2022	China	Guangxi
1172	OQ122100	HBYC-1/2022	G1b	L8	2022	China	Hubei
1173	OQ122101	ZJWZ/2021	G2b	L2	2021	China	Zhejiang
1174	OQ122102	JXYC/2021	G2c	L5	2021	China	Jiangsu
1175	OQ122103	HBXT/2021	G2b	L2	2021	China	Hebei
1176	OQ122104	GZFQ/2021	G2c	L4	2021	China	Guizhou
1177	OQ122105	FJLY/2021	G2b	L2	2021	China	Fujian
1178	OQ122106	HBYC-3/2022	G1b	L8	2022	China	Hubei
1179	OQ122107	HBJZ/2022	G2c	L4	2022	China	Hubei
1180	OQ122108	HNXY-2/2022	G2c	L4	2022	China	Henan
1181	OQ122109	HBQJ/2022	G2c	L4	2022	China	Hubei
1182	OQ122110	GZQXN-2/2022	G2c	L4	2022	China	Guizhou
1183	OQ122111	JXGZ/2022	G2b	L2	2022	China	Jiangxi
1184	OQ122112	GZQXN-1/2022	G2c	L4	2022	China	Guizhou
1185	OQ122113	GZBJ/2021	G2b	L2	2021	China	Guizhou
1186	OQ122114	HBYC/2021	G2c	L5	2021	China	Hubei
1187	OQ122115	HNZK/2021	G2c	L4	2021	China	Henan
1188	OQ122116	SDJN/2021	G2c	L4	2021	China	Shandong
1189	OQ122117	JSSQ/2021	G2c	L4	2021	China	Jiangsu
1190	KU569509	COL/Cundinamarca/2014	G2c	L10	2014	Colombia
1191	MK071619	COL/Antioquia00265/2015	G1b	L12	2015	Colombia
1192	MK071620	COL/Antioquia00958/2015	G1b	L12	2015	Colombia
1193	MK071621	COL/Cundinamarca03267/2014	G2c	L10	2014	Colombia
1194	MK071622	COL/Huila/2014	G2c	L10	2014	Colombia
1195	MK071623	COL/Cundinamarca03715/2014	G2c	L10	2014	Colombia
1196	MK071624	COL/Cundinamarca03962/2014	G1b	L12	2014	Colombia
1197	MK071625	COL/Antioquia/2014	G1b	L12	2015	Colombia
1198	MK071626	COL/Cundinamarca/2015	G1b	L12	2015	Colombia
1199	MK071627	COL/ValledelCauca05761/2015	G2c	L10	2015	Colombia
1200	MK071628	COL/ValledelCauca05762/2015	G2c	L10	2015	Colombia
1201	MK071629	COL/Antioquia06285/2015	G2c	L10	2015	Colombia
1202	MK071630	COL/Antioquia07053/2015	G1b	L12	2015	Colombia
1203	MK071631	COL/Antioquia08010/2015	G1b	L12	2015	Colombia
1204	MK071632	COL/ValledelCauca/2015	G1b	L12	2017	Colombia
1205	MK071633	COL/Antioquia08520/2015	G1b	L12	2015	Colombia
1206	MK071634	COL/ValledelCauca08565/2015	G1b	L12	2015	Colombia
1207	MK071635	COL/Antioquia09796/2015	G1b	L12	2015	Colombia
1208	MK071636	COL/Antioquia09831/2015	G1b	L12	2015	Colombia
1209	MK071637	COL/Antioquia10641/2015	G1b	L12	2015	Colombia
1210	MK071638	COL/Antioquia14856/2015	G1b	L12	2015	Colombia
1211	MK071639	COL/Cauca/2015	G1b	L12	2015	Colombia
1212	MK410092	CRO/OB-15343/2016	G1b	L8	2016	Crotia
1213	KT336490	ECUADOR/Cotopaxi/2014	G2c	L10	2014	Ecuador
1214	KR011756	FR/001/2014	G1b	L8	2014	France
1215	KY305287	DE1151-16	G1b	L8	2016	Germany
1216	KY305288	DE21820-16	G1b	L8	2016	Germany
1217	KY305289	DE313-16	G1b	L8	2016	Germany
1218	LM645057	GER/L00721/2014	G1b	L8	2014	Germany
1219	LM645058	GER/L00719/2014	G1b	L8	2014	Germany
1220	LR812926	GER/L03209/2019	G1b	L8	2019	Germany
1221	LR812927	GER/L03206/2019	G1b	L8	2019	Germany
1222	LR812928	GER/L03204/2019	G1b	L8	2019	Germany
1223	LR812929	GER/L03207/2019	G1b	L8	2019	Germany
1224	LR812930	GER/L03208/2019	G1b	L8	2019	Germany
1225	LR812931	GER/L03210/2019	G1b	L8	2019	Germany
1226	LR812932	GER/L03205/2019	G1b	L8	2019	Germany
1227	LT897799	PEDV/GER/L00901-V215/1978	G1a	L6	1978	Germany
1228	LT898408	PEDV/GER/L01013-K01_15-03/2015	G1b	L8	2015	Germany
1229	LT898409	PEDV/GER/L00999-K06_15-07/2015	G1b	L8	2015	Germany
1230	LT898410	PEDV/GER/L00908-K16_14-03/2014	G1b	L8	2014	Germany
1231	LT898413	PEDV/GER/L01020-K01_15-10/2015	G1b	L8	2015	Germany
1232	LT898416	PEDV/GER/L01017-K01_15-07/2015	G1b	L8	2015	Germany
1233	LT898418	PEDV/AUSTRIA/L01065-M10_15-04/2015	G1b	L8	2015	Germany
1234	LT898420	PEDV/GER/L01014-K01_15-04/2015	G1b	L8	2015	Germany
1235	LT898421	PEDV/GER/L00919-K17_14-02/2014	G1b	L8	2014	Germany
1236	LT898423	PEDV/GER/L01012-K01_15-02/2015	G1b	L8	2015	Germany
1237	LT898430	PEDV/GER/L00906-K16_14-01/2014	G1b	L8	2014	Germany
1238	LT898431	PEDV/GER/L00918-K17_14-01/2014	G1b	L8	2014	Germany
1239	LT898432	PEDV/GER/L01011-K01_15-01/2015	G1b	L8	2015	Germany
1240	LT898433	PEDV/AUSTRIA/L01063-M10_15-02/2015	G1b	L8	2015	Germany
1241	LT898435	PEDV/ROMANIA/L01330-K25_15-02/2015	G1b	L9	2015	Germany
1242	LT898436	PEDV/ROMANIA/L01329-K25_15-01/2015	G1b	L9	2015	Germany
1243	LT898439	PEDV/GER/L01059-K07_15-01/2015	G1b	L9	2015	Germany
1244	LT898440	PEDV/GER/L00931-K22_14-03/2014	G1b	L8	2014	Germany
1245	LT898441	PEDV/AUSTRIA/L01064-M10_15-03/2015	G1b	L8	2015	Germany
1246	LT898443	PEDV/GER/L01015-K01_15-05/2015	G1b	L8	2015	Germany
1247	LT898445	PEDV/GER/L00798-K11_14-02/2014	G1b	L8	2014	Germany
1248	LT898446	PEDV/GER/L00933-K22_14-05/2014	G1b	L8	2014	Germany
1249	LT898447	PEDV/GER/L00862/2014	G1b	L8	2014	Germany
1250	LT900498	PEDV/GER/L00907-K16_14-02/2014	G1b	L8	2014	Germany
1251	LT900499	PEDV/GER/L01061-K07_15-03/2015	G1b	L9	2015	Germany
1252	LT900500	PEDV/GER/L00799-K11_14-01/2014	G1b	L8	2014	Germany
1253	LT900501	PEDV/GER/L00928-K20_14-03/2014	G1b	L8	2014	Germany
1254	LT900502	PEDV/AUSTRIA/L01062-M10_15-01/2015	G1b	L8	2015	Germany
1255	KX289955	HUN/5031/2016	G1b	L8	2016	Hungary
1256	MH593900	S236	G1b	L8	2018	Hungary
1257	KR061458	Italy/7239/2009	G1b	L8	2009	Italy
1258	KY111278	PEDV 1842/2016 ITA	G1b	L9	2016	Italy
1259	AB548618	83P-5	G1a	L6	2010	Japan
1260	AB548622	KH	G2a	L1	2010	Japan
1261	AB548623	NK	G2a	L1	2010	Japan
1262	AB548624	MK	G1a	L6	2010	Japan
1263	KU363111	JMi-277/fSnorCo11	G2c	L10	2014	Japan
1264	KU363112	JMi-277/fSnorCo12	G2c	L10	2014	Japan
1265	KU363113	JMi-277/fSnorCo13	G2c	L10	2014	Japan
1266	KY619734	14JM-01	G2c	L10	2014	Japan
1267	KY619735	14JM-07	G2c	L11	2014	Japan
1268	KY619736	14JM-40	G2c	L10	2014	Japan
1269	KY619737	14JM-118	G2c	L10	2014	Japan
1270	KY619738	14JM-119	G2c	L10	2014	Japan
1271	KY619739	14JM-123	G2c	L10	2014	Japan
1272	KY619740	14JM-126	G2c	L10	2014	Japan
1273	KY619741	13JM-127	G2c	L10	2013	Japan
1274	KY619742	13JM-128	G2c	L10	2013	Japan
1275	KY619743	14JM-138	G2c	L10	2014	Japan
1276	KY619744	14JM-139	G2c	L10	2014	Japan
1277	KY619745	14JM-140	G1b	L12	2014	Japan
1278	KY619746	14JM-142	G2c	L10	2014	Japan
1279	KY619747	14JM-143	G2c	L10	2014	Japan
1280	KY619748	14JM-144	G1b	L12	2014	Japan
1281	KY619749	14JM-146	G2c	L10	2014	Japan
1282	KY619750	14JM-147	G2c	L10	2014	Japan
1283	KY619751	14JM-150	G2c	L10	2014	Japan
1284	KY619752	14JM-152	G2c	L10	2014	Japan
1285	KY619753	14JM-157	G2c	L10	2014	Japan
1286	KY619754	14JM-168	G2c	L10	2014	Japan
1287	KY619755	14JM-179	G2c	L10	2014	Japan
1288	KY619756	14JM-181	G2c	L10	2014	Japan
1289	KY619757	14JM-199	G2c	L10	2014	Japan
1290	KY619758	14JM-200	G2c	L10	2014	Japan
1291	KY619759	14JM-205	G2c	L10	2014	Japan
1292	KY619760	14JM-208	G2c	L11	2014	Japan
1293	KY619761	14JM-210	G2c	L10	2014	Japan
1294	KY619762	14JM-216	G2c	L11	2014	Japan
1295	KY619763	14JM-226	G2c	L10	2014	Japan
1296	KY619764	14JM-236	G2c	L11	2014	Japan
1297	KY619765	14JM-242	G2c	L10	2014	Japan
1298	KY619766	14JM-248	G2c	L10	2014	Japan
1299	KY619767	14JM-268	G2c	L10	2014	Japan
1300	KY619768	13JM-291	G2b	L2	2013	Japan
1301	KY619769	13JM-293	G2c	L10	2013	Japan
1302	KY619770	14JM-297	G2c	L10	2014	Japan
1303	KY619771	14JM-311	G2c	L10	2014	Japan
1304	KY619772	15JM-315	G2c	L11	2015	Japan
1305	KY619773	16JM-319	G2c	L10	2016	Japan
1306	KY619774	16JM-323	G2c	L10	2016	Japan
1307	KY619775	16JM-325	G2c	L10	2016	Japan
1308	KY619776	16JM-326	G2c	L10	2016	Japan
1309	KY619777	16JM-334	G2c	L11	2016	Japan
1310	KY619778	16JM-339	G2c	L11	2016	Japan
1311	KY619779	96-P4C6	G2a	L1	2014	Japan
1312	KY619780	P5-V	G1a	L6	2013	Japan
1313	LC063810	AOM-1/JPN/2014	G2c	L10	2014	Japan
1314	LC063811	FKO-1/JPN/2014	G2c	L10	2014	Japan
1315	LC063812	EHM-1/JPN/2014	G2c	L10	2014	Japan
1316	LC063813	IWT-4/JPN/2014	G2c	L10	2014	Japan
1317	LC063814	KGS-1/JPN/2013	G2c	L10	2013	Japan
1318	LC063815	KGS-2/JPN/2013	G2c	L10	2013	Japan
1319	LC063816	OKN-2/JPN/2014	G2c	L10	2014	Japan
1320	LC063817	KMM-1/JPN/2014	G2c	L10	2014	Japan
1321	LC063818	KMM-2/JPN/2014	G2c	L10	2014	Japan
1322	LC063819	IBR-5/JPN/2014	G2c	L10	2014	Japan
1323	LC063820	IBR-1/JPN/2013	G2c	L11	2013	Japan
1324	LC063821	IBR-2/JPN/2013	G2c	L11	2013	Japan
1325	LC063822	TTR-1/JPN/2014	G2c	L10	2014	Japan
1326	LC063823	GNM-1/JPN/2014	G2c	L10	2014	Japan
1327	LC063824	KGW-1/JPN/2014	G2c	L10	2014	Japan
1328	LC063825	HRS-1/JPN/2014	G2c	L10	2014	Japan
1329	LC063826	KGS-4/JPN/2014	G2c	L10	2014	Japan
1330	LC063827	MIE-1/JPN/2014	G2c	L10	2014	Japan
1331	LC063829	GNM-2/JPN/2014	G2c	L10	2014	Japan
1332	LC063830	NIG-1/JPN/2014	G2c	L10	2014	Japan
1333	LC063831	IBR-6/JPN/2014	G2c	L10	2014	Japan
1334	LC063832	IBR-7/JPN/2014	G2c	L10	2014	Japan
1335	LC063833	AOM-3/JPN/2014	G2c	L10	2014	Japan
1336	LC063834	IWT-1/JPN/2014	G2c	L10	2014	Japan
1337	LC063835	IWT-3/JPN/2014	G2c	L10	2014	Japan
1338	LC063836	OKN-1/JPN/2013	G2c	L10	2013	Japan
1339	LC063837	AOM-2/JPN/2014	G2c	L10	2014	Japan
1340	LC063838	MYG-1/JPN/2014	G2c	L10	2014	Japan
1341	LC063839	IWT-2/JPN/2014	G2c	L10	2014	Japan
1342	LC063840	NIG-2/JPN/2014	G2c	L10	2014	Japan
1343	LC063841	IBR-3/JPN/2014	G2c	L10	2014	Japan
1344	LC063842	IBR-4/JPN/2014	G2c	L10	2014	Japan
1345	LC063843	IBR-8/JPN/2014	G2c	L10	2014	Japan
1346	LC063844	KCH-1/JPN/2014	G1b	L12	2014	Japan
1347	LC063845	KCH-2/JPN/2014	G1b	L12	2014	Japan
1348	LC063846	MYZ-1/JPN/2013	G1b	L12	2013	Japan
1349	LC063847	OKY-1/JPN/2014	G1b	L12	2014	Japan
1350	LC113926	KGS/KS3T/14	G2c	L10	2014	Japan
1351	LC113927	KGS/KS10P/14	G2c	L10	2014	Japan
1352	LC113928	KU-CHB2/14	G2c	L10	2014	Japan
1353	LC113929	KU-CHB5/14	G2c	L10	2014	Japan
1354	LC113930	KU-GNM1/14	G2c	L10	2014	Japan
1355	LC113931	KU-GNM2/14	G2c	L10	2014	Japan
1356	LC113932	KU-GNM5/14	G2c	L10	2014	Japan
1357	LC113933	KU-HRS2/14	G2c	L10	2014	Japan
1358	LC113934	KU-KGS1/14	G2c	L10	2014	Japan
1359	LC113935	OITA2014-3/14	G2c	L10	2014	Japan
1360	LC113936	OITA2014-4/14	G2c	L10	2014	Japan
1361	LC113937	OITA2014-5/14	G1b	L12	2014	Japan
1362	LC113938	OITA2014-6/14	G2c	L10	2014	Japan
1363	LC144542	Tochigi	G2c	L10	2014	Japan
1364	LC144543	Nagasaki	G2c	L10	2014	Japan
1365	LC258163	MZ0116-2/2013	G2c	L10	2013	Japan
1366	MK458289	F3lung-plasSN-Co1	G2c	L11	2016	Japan
1367	MK458290	F3lung-plasSN-Co6	G2c	L11	2016	Japan
1368	MK458291	F3lung-plasSN-Co7	G2c	L11	2016	Japan
1369	MK458292	F3lung-plasSN-Co37	G2c	L10	2016	Japan
1370	MK458293	F3lung-plasSN-Co38	G2c	L11	2016	Japan
1371	MK458294	F4Lung-plasSN-Co70	G2c	L11	2016	Japan
1372	MK458295	F4Lung-plasSN-Co73	G2c	L11	2016	Japan
1373	MK458296	F4Lung-plasSN-Co76	G2c	L11	2016	Japan
1374	MK458297	F4Lung-plasSN-Co77	G2c	L11	2016	Japan
1375	MK458298	E14-69	G2c	L10	2014	Japan
1376	MK458299	E14-71	G2c	L10	2014	Japan
1377	MK458300	E14-73	G2c	L10	2014	Japan
1378	MK458301	E14-74	G2c	L10	2014	Japan
1379	MK458302	E16-31	G2c	L11	2016	Japan
1380	MK458303	E16-32	G2c	L11	2016	Japan
1381	MK458304	E16-37	G2c	L11	2016	Japan
1382	MK458305	E16-39	G2c	L11	2016	Japan
1383	KJ645700	MEX/124/2014	G2c	L10	2014	Mexico
1384	KY828991	PEDV/MEX/VER/01/2014	G1b	L12	2014	Mexico
1385	KY828992	PEDV/MEX/SON/01/2014	G2c	L10	2014	Mexico
1386	KY828993	PEDV/MEX/JAL/01/2014	G2c	L10	2014	Mexico
1387	KY828994	PEDV/MEX/GTO/02/2014	G2c	L10	2014	Mexico
1388	KY828995	PEDV/MEX/MICH/01/2015	G2c	L10	2015	Mexico
1389	KY828996	PEDV/MEX/MICH/02/2015	G1b	L12	2015	Mexico
1390	KY828997	PEDV/MEX/JAL/01/2016	G2c	L11	2016	Mexico
1391	KY828998	PEDV/MEX/JAL/03/2016	G2c	L11	2016	Mexico
1392	KY828999	PEDV/MEX/MICH/01/2013	G2c	L10	2013	Mexico
1393	KY829000	PEDV/MEX/PUE/01/2016	G2c	L10	2016	Mexico
1394	MH004412	PEDV/MEX/GTO/02/2016	G2c	L10	2016	Mexico
1395	MH004413	PEDV/MEX/JAL/03/2016	G2c	L11	2016	Mexico
1396	MH004414	PEDV/MEX/JAL/19/2017	G2c	L11	2017	Mexico
1397	MH004415	PEDV/MEX/JAL/19/2014	G2c	L10	2014	Mexico
1398	MH004416	PEDV/MEX/JAL/01/2017	G2c	L11	2017	Mexico
1399	MH004417	PEDV/MEX/JAL/02/2017	G2c	L11	2017	Mexico
1400	MH004418	PEDV/MEX/JAL/03/2017	G2c	L11	2017	Mexico
1401	MH004419	PEDV/MEX/JAL/04/2017	G2c	L10	2017	Mexico
1402	MH004420	PEDV/MEX/JAL/05/2017	G2c	L10	2017	Mexico
1403	MH004421	PEDV/MEX/PUE/01/2015	G2c	L10	2015	Mexico
1404	MH006957	PEDV/MEX/MICH/01/2013	G2c	L10	2013	Mexico
1405	MH006958	PEDV/MEX/MICH/19/2013	G1b	L12	2013	Mexico
1406	MH006959	PEDV/MEX/GTO/01/2013	G2c	L10	2013	Mexico
1407	MH006960	PEDV/MEX/VER/01/2014	G1b	L12	2014	Mexico
1408	MH006961	PEDV/MEX/JAL/01/2014	G2c	L10	2014	Mexico
1409	MH006962	PEDV/MEX/MICH/02/2015	G1b	L12	2015	Mexico
1410	MH006963	PEDV/MEX/PUE/01/2016	G2c	L10	2013	Mexico
1411	MH006964	PEDV/MEX/JAL/02/2014	G2c	L10	2014	Mexico
1412	MH006965	PEDV/MEX/MICH/02/2013	G2c	L10	2013	Mexico
1413	MH013462	PEDV/MEX/SON/01/2015	G2c	L10	2015	Mexico
1414	MH013463	PEDV/MEX/VER/01/2015	G2c	L11	2015	Mexico
1415	MH013464	PEDV/MEX/VER/02/2015	G2c	L11	2015	Mexico
1416	MH013465	PEDV/MEX/QRO/01/2017	G2c	L10	2017	Mexico
1417	MH013466	PEDV/MEX/QRO/02/2017	G2c	L10	2017	Mexico
1418	MN091345	PEDv/MEX/PUE/LI-DMZC0/2015	G2c	L10	2015	Mexico
1419	MN091346	PEDv/MEX/TLAX/LI-DMZC3/2014	G2c	L10	2014	Mexico
1420	MN091347	PEDv/MEX/PUE/LI-DMZC5/2014	G2c	L10	2014	Mexico
1421	MN091348	PEDv/MEX/EDOMEX/LI-DMZC6/2014	G2c	L10	2014	Mexico
1422	MN091349	PEDv/MEX/SLP/LI-DMZC9/2015	G2c	L10	2015	Mexico
1423	MN091350	PEDv/MEX/JAL/LI-DMZC10/2015	G2c	L11	2015	Mexico
1424	MN091351	PEDv/MEX/JAL/LI-DMZC11/2015	G2c	L11	2015	Mexico
1425	MN091352	PEDv/MEX/PUE/LI-DMZC12/2015	G2c	L11	2015	Mexico
1426	MN091353	PEDv/MEX/PUE/LI-DMZC14-2/2015	G2c	L10	2015	Mexico
1427	MN091354	PEDv/MEX/GTO/LI-DMZC15/2015	G2c	L10	2015	Mexico
1428	MN091355	PEDv/MEX/PUE/LI-DMZC16/2015	G2c	L10	2015	Mexico
1429	MN091356	PEDv/MEX/MICH/LI-DMZC19/2015	G2c	L11	2015	Mexico
1430	MN091357	PEDv/MEX/PUE/LI-DMZC20/2015	G2c	L11	2015	Mexico
1431	MN091358	PEDv/MEX/VER/LI-DMZC22/2015	G2c	L10	2015	Mexico
1432	MN091359	PEDv/MEX/SON/LI-DMZC23/2015	G2c	L11	2015	Mexico
1433	MN091360	PEDv/MEX/JAL/LI-DMZC25/2015	G2c	L10	2015	Mexico
1434	MN091361	PEDv/MEX/PUE/LI-DMZC44/2016	G2c	L10	2016	Mexico
1435	MN091362	PEDv/MEX/QRO/LI-DMZC45/2016	G2c	L10	2016	Mexico
1436	MN091363	PEDv/MEX/PUE/LI-DMZC48/2016	G2c	L10	2016	Mexico
1437	MN091364	PEDv/MEX/QRO/LI-DMZC49/2016	G2c	L10	2016	Mexico
1438	MT490315	EdoMex/103/2018	G2c	L10	2018	Mexico
1439	MT490316	EdoMex/205/2018	G2c	L10	2018	Mexico
1440	KU985229	UU	G1b	L8	2015	Netherlands
1441	MK648470	NL/GD003/2017	G1b	L8	2017	Netherlands
1442	MK648471	NL/GD004/2018	G1b	L8	2018	Netherlands
1443	MK648472	NL/GD005/2018	G1b	L8	2018	Netherlands
1444	MK648473	NL/GD006/2018	G1b	L8	2018	Netherlands
1445	KT357507	RPI/PED03	G2c	L4	2014	Philippines
1446	KT357508	RPI/PED04	G2c	L4	2014	Philippines
1447	KT357509	RPI/PED08	G2c	L4	2014	Philippines
1448	KT357510	RPI/PED09	G2c	L4	2014	Philippines
1449	KT357511	RPI/PED10	G2c	L4	2014	Philippines
1450	KT357512	RPI/PED11	G2c	L4	2014	Philippines
1451	KT357513	RPI/PED14	G2c	L4	2014	Philippines
1452	MK558089	SF4017	G2c	L10	2017	Philippines
1453	MZ216019	C9822-GEN-0315KS2A	G1b	L8	2016	Poland
1454	MZ216020	C9822-GEN-0315KS2A	G1b	L8	2016	Poland
1455	MZ216021	C9822-GEN-0315KS2A	G1b	L8	2015	Poland
1456	MZ216022	C9822-GEN-0315KS2A	G1b	L8	2017	Poland
1457	MZ268115	SXSL	G1b	L8	2015	Poland
1458	MZ313556	SXSL	G1b	L8	2017	Poland
1459	MZ313557	SXSL	G1b	L8	2016	Poland
1460	MZ325484	SXSL	G1b	L8	2017	Poland
1461	MZ325485	SXSL	G1b	L8	2017	Poland
1462	MZ325486	SXSL	G1b	L8	2016	Poland
1463	MZ325487	SXSL	G1b	L8	2016	Poland
1464	MW251378	POR-VC102	G1b	L9	2019	Portugal
1465	LT898435	PEDV/ROMANIA/L01330-K25_15-02/2015	G2c	L8	2015	Romania
1466	LT898436	PEDV/ROMANIA/L01329-K25_15-01/2015	G2c	L6	2015	Romania
1467	KU297956	SLO/JH-11/2015	G1b	L9	2015	Slovenia
1468	KY019623	SLOreBAS-1/2015	G1b	L8	2015	Slovenia
1469	KY019624	SLOreBAS-2/2015	G1b	L8	2015	Slovenia
1470	KT206205	270_2015_SVN	G1b	L8	2015	Slovenia
1471	KU297956	SLO/JH-11/2015	G2c	L8	2015	Slovenia
1472	KY019623	SLOreBAS-1/2015	G2c	L8	2015	Slovenia
1473	KY019624	SLOreBAS-2/2015	G2c	L8	2015	Slovenia
1474	AF500215	-	G2a	L1	2002	South Korea
1475	AY167585	Chinju99	G2a	L1	1999	South Korea
1476	DQ862099	DR13	G1b	L8	2016	South Korea
1477	GU180142	KNU-0801	G2a	L1	2008	South Korea
1478	GU180143	KNU-0802	G2b	L2	2008	South Korea
1479	GU180144	KNU-0901	G2a	L1	2009	South Korea
1480	GU180145	KNU-0902	G2b	L3	2009	South Korea
1481	GU180146	KNU-0903	G2a	L1	2009	South Korea
1482	GU180147	KNU-0904	G2a	L1	2009	South Korea
1483	GU180148	KNU-0905	G2a	L1	2009	South Korea
1484	GU937797	SM98	G1b	L8	2010	South Korea
1485	JN184634	CNU-091222-01	G2b	L3	2009	South Korea
1486	JN184635	CNU-091222-02	G2b	L3	2009	South Korea
1487	JQ023161	virulent DR13	G1a	L6	2009	South Korea
1488	JQ023162	attenuated DR13	G1a	L6	2011	South Korea
1489	KC879275	AS01	G2a	L1	2011	South Korea
1490	KC879276	AS02	G2a	L1	2012	South Korea
1491	KC879277	AS03	G2a	L1	2012	South Korea
1492	KC879278	NJ01	G2a	L1	2011	South Korea
1493	KC879279	NJ02	G2a	L1	2012	South Korea
1494	KC879280	AD01	G2b	L2	2011	South Korea
1495	KC879281	AD02	G2b	L2	2012	South Korea
1496	KC879282	AD03	G2b	L2	2012	South Korea
1497	KF898124	KPEDV-9	G1a	L6	1997	South Korea
1498	KJ451036	KNU-1301	G2a	ungrouped	2013	South Korea
1499	KJ451037	KNU-1302	ungrouped	ungrouped	2013	South Korea
1500	KJ451038	KNU-1303	G2c	L10	2013	South Korea
1501	KJ451039	KNU-1304	G2c	L10	2013	South Korea
1502	KJ451040	KNU-1305	G2c	L10	2013	South Korea
1503	KJ451041	KNU-1306	G2c	L10	2013	South Korea
1504	KJ451042	KNU-1307	G2c	L10	2013	South Korea
1505	KJ451043	KNU-1308	G2c	L10	2013	South Korea
1506	KJ451044	KNU-1309	G2c	L10	2013	South Korea
1507	KJ451045	KNU-1310	G2c	L10	2013	South Korea
1508	KJ451046	KNU-1311	G2c	L10	2013	South Korea
1509	KJ451047	KNU-1401	G2c	L10	2014	South Korea
1510	KJ451048	KNU-1402	G2c	L10	2014	South Korea
1511	KJ539151	K13JA12-1	G2c	L10	2013	South Korea
1512	KJ539152	K13JA12-3	G2c	L10	2013	South Korea
1513	KJ539153	K13JA11-4	G2c	L10	2013	South Korea
1514	KJ539154	K14JB01	G2c	L10	2014	South Korea
1515	KJ588062	KUIDL-PED-2014-007	G2c	L10	2014	South Korea
1516	KJ588063	KUIDL-PED-2014-002	G2c	L10	2014	South Korea
1517	KJ588064	KUIDL-PED-2014-001	G2c	L10	2014	South Korea
1518	KJ623926	K14JB01	G2c	L10	2014	South Korea
1519	KJ662670	KNU-1305	G2c	L10	2013	South Korea
1520	KJ741221	KNU-1409-1	G2c	L10	2014	South Korea
1521	KJ741222	KNU-1409-2	G2c	L10	2014	South Korea
1522	KJ741223	KNU-1409-3	G2c	L10	2014	South Korea
1523	KJ741224	KNU-1409-4	G2c	L10	2014	South Korea
1524	KJ741225	KNU-1409-5	G2c	L10	2014	South Korea
1525	KJ857455	SM98-5P	G1b	L8	1998	South Korea
1526	KJ857456	CJ98	G2a	L1	1998	South Korea
1527	KJ857457	IC05TK	G2b	L2	2005	South Korea
1528	KJ857458	JB0536	G2a	L1	2005	South Korea
1529	KJ857459	GN05DJ	G2a	L1	2005	South Korea
1530	KJ857460	GB06SY	G2b	L2	2006	South Korea
1531	KJ857461	GW06CHC	G2b	L2	2006	South Korea
1532	KJ857462	KDGG10AN	G2a	L1	2010	South Korea
1533	KJ857463	KDGG10DA	G2a	L1	2010	South Korea
1534	KJ857464	KDGG10HA	G1a	L6	2010	South Korea
1535	KJ857465	KDGG10KA	G2a	L1	2010	South Korea
1536	KJ857466	KDGG10YO	G2b	L3	2010	South Korea
1537	KJ857467	KDJN10NJ	G2a	L1	2010	South Korea
1538	KJ857468	KDGN10HOR	G2a	L1	2010	South Korea
1539	KJ857469	KDGN10WC	G2a	L1	2010	South Korea
1540	KJ857470	KDGG12KAN	G2c	L4	2012	South Korea
1541	KJ857472	KDJN12JNJ	G1a	L6	2012	South Korea
1542	KJ857473	KDJN12GAM	G2a	L1	2012	South Korea
1543	KJ857474	KDJN12JU	G2a	L1	2012	South Korea
1544	KJ857475	KDJN12YG	G2c	L5	2012	South Korea
1545	KJ857476	KDGG13HWN	G2a	ungrouped	2013	South Korea
1546	KJ857477	KDGN13DJ	G1a	L6	2013	South Korea
1547	KJ857478	KDJN13_1003SW	G1a	L6	2013	South Korea
1548	KJ857479	KDCN13_2DJ	G2c	L10	2013	South Korea
1549	KJ857480	KDGG13_6IC	G2c	L10	2013	South Korea
1550	KJ857481	KDGN13_295BG	G2c	L11	2013	South Korea
1551	KM403155	KNU-1406-1	G1b	L12	2014	South Korea
1552	KM403156	KNU-1406-2	G1b	L12	2014	South Korea
1553	KM403157	KNU-1406-3	G1b	L12	2014	South Korea
1554	KM403158	KNU-1406-4	G1b	L12	2014	South Korea
1555	KM924403	K14JJ02	G2c	L10	2014	South Korea
1556	KM924404	K14JJ03	G2c	L10	2014	South Korea
1557	KM924405	K14JJ04	G2c	L10	2014	South Korea
1558	KM924406	K14JJ05	G2c	L10	2014	South Korea
1559	KM924407	K14JJ06	G2c	L10	2014	South Korea
1560	KM924408	K14JJ07	G2c	L10	2014	South Korea
1561	KM924409	K14JJ08	G2c	L10	2014	South Korea
1562	KM924410	K14JJ09	G2c	L10	2014	South Korea
1563	KM924411	K14JJ10	G2c	L10	2014	South Korea
1564	KM924412	K13BR01	G2c	L10	2013	South Korea
1565	KM924413	K14HS03	G2c	L10	2014	South Korea
1566	KM924414	K14HS04	G2c	L10	2014	South Korea
1567	KM924415	K14HS05	G2c	L10	2014	South Korea
1568	KM924416	K14HS06	G2c	L10	2014	South Korea
1569	KM924417	K14HS07	G2c	L10	2014	South Korea
1570	KM924418	K14BR08	G2c	L10	2014	South Korea
1571	KM924419	K14HS09	G2c	L10	2014	South Korea
1572	KM924420	K14BR10	G2c	L10	2014	South Korea
1573	KM924421	K14BR11	G2c	L10	2014	South Korea
1574	KM924422	K14BR12	G2c	L10	2014	South Korea
1575	KM924423	K14HS13	G2c	L10	2014	South Korea
1576	KM924424	K14IS01	G2c	L10	2014	South Korea
1577	KM924425	K14IS02	G2c	L10	2014	South Korea
1578	KM924426	K14IS04	G2c	L10	2014	South Korea
1579	KM924427	K14IS06	G2c	L10	2014	South Korea
1580	KM924428	K14IS09	G2c	L10	2014	South Korea
1581	KP861982	2015/P10 strain BM1	G2c	L10	2015	South Korea
1582	KP995064	J3142	G2b	L2	2013	South Korea
1583	KP995065	BM3	G2c	L10	2014	South Korea
1584	KR873431	KNU-141112-feces	G2c	L10	2014	South Korea
1585	KR873432	KNU-141112-P4	G2c	L10	2014	South Korea
1586	KX793713	QIAP1401	G2c	L10	2014	South Korea
1587	KY825240	KNU-141112-S DEL2	G2c	L10	2016	South Korea
1588	KY825241	KNU-141112-S DEL2/ORF3	G2c	L10	2016	South Korea
1589	KY825242	KNU-141112-S DEL5	G2c	L10	2016	South Korea
1590	KY825243	KNU-141112-S DEL5/ORF3	G2c	L10	2016	South Korea
1591	KY963963	KNU-1601	G2c	L11	2016	South Korea
1592	MF281416	NB1	G2c	L11	2017	South Korea
1593	MF737355	KUPE21	G2a	L1	2001	South Korea
1594	MG602712	-	G2c	L10	2014	South Korea
1595	MG781192	PPC 14	G1a	L6	2014	South Korea
1596	MH052680	KNU-1701	G1b	L12	2017	South Korea
1597	MH052681	KNU-1702	G1b	L12	2017	South Korea
1598	MH052682	KNU-1703	G2c	L11	2017	South Korea
1599	MH052683	KNU-1704	G2c	L10	2017	South Korea
1600	MH052684	KNU-1705	G2c	L10	2017	South Korea
1601	MH052685	KNU-1706	G2c	L10	2017	South Korea
1602	MH052686	KNU-1707	G1b	L12	2017	South Korea
1603	MH052687	KNU-1708	G2c	L10	2017	South Korea
1604	MH052688	KNU-1709	G2c	L11	2017	South Korea
1605	MH052689	KNU-1710	G2c	L11	2017	South Korea
1606	MH243313	KNU-1801	G2c	L10	2018	South Korea
1607	MH243314	KNU-1802	G2c	L10	2018	South Korea
1608	MH243315	KNU-1803	G2c	L10	2018	South Korea
1609	MH243316	KNU-1804	G2c	L11	2018	South Korea
1610	MH243317	KNU-1805	G2c	L11	2018	South Korea
1611	MH243318	KNU-1806	G2c	L11	2018	South Korea
1612	MH243319	KNU-1807	G2c	L11	2018	South Korea
1613	MH891584	S12	G2c	L11	2018	South Korea
1614	MH891585	S14	G2c	L10	2018	South Korea
1615	MH891586	S97	G2c	L10	2018	South Korea
1616	MH891587	S100	G2c	L11	2018	South Korea
1617	MH891588	Y178	G2c	L11	2017	South Korea
1618	MH891589	S6	G2c	L11	2018	South Korea
1619	MH891590	S10	G2c	L11	2018	South Korea
1620	MK032689	KNU-1815	G2c	L11	2018	South Korea
1621	MK032690	KNU-1816	G2c	L10	2018	South Korea
1622	MK032691	KNU-1817	G2c	L11	2018	South Korea
1623	MK032692	KNU-1818	G2c	L11	2018	South Korea
1624	MK032693	KNU-1819	G2c	L11	2018	South Korea
1625	MK032694	KNU-1820	G2c	L11	2018	South Korea
1626	MK032695	KNU-1821	G2c	L11	2018	South Korea
1627	MK482396	KNU-1829	G2c	L11	2018	South Korea
1628	MK482397	KNU-1830	G2c	L11	2018	South Korea
1629	MK507906	KNU-1828	G2c	L10	2018	South Korea
1630	MK507907	KNU-1822	G2c	L11	2018	South Korea
1631	MK559454	Aram-feces	G2c	L10	2014	South Korea
1632	MK559455	Aram-P5	G2c	L10	2014	South Korea
1633	MK559456	Aram-P29-CA	G2c	L10	2018	South Korea
1634	MN725088	CNUP1F-2019	G2c	L10	2019	South Korea
1635	MN816181	KNU-1808	G1b	L12	2018	South Korea
1636	MN844888	KNU-1909	G1b	L12	2019	South Korea
1637	MN971595	KNU-1904	G2c	L11	2019	South Korea
1638	MN971596	KNU-1801	G2c	L10	2018	South Korea
1639	MW560715	KNU-1907	G2c	L10	2019	South Korea
1640	MW560716	KNU-1907-3	G2c	L11	2019	South Korea
1641	MW560717	KNU-1907-8	G2c	L11	2019	South Korea
1642	MW560718	KNU-1836	G2c	L10	2018	South Korea
1643	MW560719	KNU-1908	G2c	L10	2019	South Korea
1644	MW560720	KNU-1907-1	G2c	L10	2019	South Korea
1645	MW560721	KNU-1907-2	G2c	L10	2019	South Korea
1646	MW560722	KNU-1907-4	G2c	L11	2019	South Korea
1647	MW560723	KNU-1907-5	G2c	L11	2019	South Korea
1648	MW560724	KNU-1907-6	G2c	L11	2019	South Korea
1649	MW560725	KNU-1907-7	G2c	L11	2019	South Korea
1650	MW560726	KNU-1907-9	G2c	L11	2019	South Korea
1651	MW560727	KNU-1907-10	G2c	L11	2019	South Korea
1652	MW560728	KNU-1907-11	G2c	L11	2019	South Korea
1653	MW560729	KNU-1911	G2c	L11	2019	South Korea
1654	MW560730	KNU-1912	G2c	L10	2019	South Korea
1655	MN692763	PEDV-1556-Valencia-Requena	G1b	L8	2014	Spain
1656	MN692764	PEDV-1573-Toledo-Pueblanueva	G1b	L8	2015	Spain
1657	MN692765	PEDV-1576-Zamora-Santibanez_de_Vidriales	G1b	L8	2015	Spain
1658	MN692766	PEDV-1587-1-Ourense-Almoite	G1b	L8	2015	Spain
1659	MN692767	PEDV-1587-7-Lugo-Chantada	G1b	L8	2015	Spain
1660	MN692768	PEDV-1611-Murcia-Lorca	G1b	L8	2015	Spain
1661	MN692769	PEDV-1613-Murcia-Fuentealamo	G1b	L8	2015	Spain
1662	MN692771	PEDV-1453-Zaragoza-Tauste	G1b	L8	2014	Spain
1663	MN692772	PEDV-1455-Zaragoza-Egea_de_los_Caballeros	G1b	L8	2014	Spain
1664	MN692773	PEDV-1456-Zaragoza-Egea_de_los_Caballeros	G1b	L8	2014	Spain
1665	MN692774	PEDV-1481-Pamplona-Tudela	G1b	L8	2014	Spain
1666	MN692775	PEDV-1508-Zaragoza-Tauste	G1b	L8	2014	Spain
1667	MN692776	PEDV-1521-Segovia-Navas_de_Oro	G1b	L8	2014	Spain
1668	MN692777	PEDV-1522-Segovia-Navas_de_Oro	G1b	L8	2014	Spain
1669	MN692778	PEDV-1524-Segovia-Narros_de_Cuellar	G1b	L8	2014	Spain
1670	MN692779	PEDV-1526-Zaragoza-Tauste	G1b	L8	2014	Spain
1671	MN692780	PEDV-1569-4-Badajoz-Alburquerque	G1b	L8	2014	Spain
1672	MN692781	PEDV-1776-Badajoz-Alburquerque	G1b	L8	2016	Spain
1673	MN692782	PEDV-1873-2-Segovia	G1b	L8	2016	Spain
1674	MN692783	PEDV-1914-Pontevedra-Lalin	G1b	L8	2016	Spain
1675	MN692784	PEDV-1931-1-Valladolid-Molpeceres	G1b	L8	2017	Spain
1676	MN692785	PEDV-1931-2-Valladolid-Fompedraza	G1b	L8	2017	Spain
1677	MN692786	PEDV-1931-3-Burgos-Aranda_de_Duero	G1b	L8	2017	Spain
1678	MN692787	PEDV-2098-1-Malaga-Casares	G1b	L8	2018	Spain
1679	MN692788	PEDV-2118-1-Orense-Covelas	G1b	L12	2018	Spain
1680	MN692789	PEDV-2149-Castellon-Albocacer	G1b	L9	2018	Spain
1681	MN692790	PEDV-2181-Castellon-Cati	G1b	L9	2018	Spain
1682	MN692791	PEDV-2330-Orense	G1b	L8	2019	Spain
1683	MN692792	PEDV-H3-Barcelona-Vic	G1b	L8	2019	Spain
1684	MN692793	PEDV-H18-Barcelona-Vic	G1b	L8	2019	Spain
1685	MT602520	PEDV/Pig-wt/ESP/Calaf-1/2014	G1b	L8	2014	Spain
1686	MW251343	SP-VC3	G1b	L8	2017	Spain
1687	MW251344	SP-VC4	G1b	L8	2017	Spain
1688	MW251345	SP-VC16	G1b	L8	2017	Spain
1689	MW251346	SP-VC18	G1b	L8	2017	Spain
1690	MW251347	SP-VC19	G1b	L8	2017	Spain
1691	MW251348	SP-VC27	G1b	L12	2017	Spain
1692	MW251349	SP-VC29	G1b	L12	2017	Spain
1693	MW251350	SP-VC46	G1b	L8	2018	Spain
1694	MW251351	SP-VC52	G1b	L12	2018	Spain
1695	MW251352	SP-VC53	G1b	L9	2018	Spain
1696	MW251353	SP-VT13	G1b	L8	2018	Spain
1697	MW251354	SP-VC54	G1b	L9	2018	Spain
1698	MW251355	SP-VC55	G1b	L9	2018	Spain
1699	MW251356	SP-VC61	G1b	L9	2018	Spain
1700	MW251357	SP-VC63	G1b	L8	2018	Spain
1701	MW251358	SP-VC66	G1b	L9	2018	Spain
1702	MW251359	SP-VC68	G1b	L8	2018	Spain
1703	MW251360	SP-VC75	G1b	L9	2018	Spain
1704	MW251361	SP-VC77	G1b	L12	2018	Spain
1705	MW251362	SP-VC81	G1b	L12	2018	Spain
1706	MW251363	SP-VC87	G1b	L8	2018	Spain
1707	MW251365	SP-VT87	G1b	L12	2018	Spain
1708	MW251366	SP-VT108	G1b	L8	2019	Spain
1709	MW251367	SP-VC89	G1b	L12	2019	Spain
1710	MW251368	SP-VC90	G1b	L12	2019	Spain
1711	MW251369	SP-VC92	G1b	L12	2019	Spain
1712	MW251370	SP-VC93	G1b	L8	2019	Spain
1713	MW251371	SP-VC94	G1b	L12	2019	Spain
1714	MW251372	SP-VC95	G1b	L8	2019	Spain
1715	MW251373	SP-VC96	G1b	L12	2019	Spain
1716	MW251374	SP-VC97	G1b	L12	2019	Spain
1717	MW251375	SP-VC98	G1b	L12	2019	Spain
1718	MW251376	SP-VC99	G1b	L12	2019	Spain
1719	MW251377	SP-VC101	G1b	L12	2019	Spain
1720	KC764952	NPPED2008_2	G2b	L2	2008	Thailand
1721	KC764953	NPPED0108_1	G2b	L2	2008	Thailand
1722	KC764954	PED0212_1	G2b	L2	2012	Thailand
1723	KC764955	PED0210_2	G2b	L2	2010	Thailand
1724	KC764956	SBPED0211_1	G2b	L2	2011	Thailand
1725	KC764957	SBPED0211_2	G2b	L2	2011	Thailand
1726	KC764958	SPPED0212_1	G2b	L2	2012	Thailand
1727	KC764959	SBPED0211_3	G2b	L2	2011	Thailand
1728	KC764960	SPPED0212_2	G2b	L2	2012	Thailand
1729	KF724935	4-5RW-VCF0712	G2b	L3	2012	Thailand
1730	KF724936	1-55ST0412	G2b	L3	2012	Thailand
1731	KF724937	22-53AG0211	G2b	L3	2011	Thailand
1732	KF724938	6-56ST0413	G2b	L3	2013	Thailand
1733	KR610991	-	G1a	L6	2014	Thailand
1734	KR610992	-	G1a	L6	2014	Thailand
1735	KR610993	-	G2b	L2	2014	Thailand
1736	KR610994	-	G2b	L2	2014	Thailand
1737	KX981897	P1314-VCF-071401A	G2b	L3	2014	Thailand
1738	KX981898	P1414-SPF-071403A	G2b	L3	2014	Thailand
1739	KX981899	PXX11-SBF-021102A	G1a	L6	2011	Thailand
1740	KX981900	P1915-NPF-071511A	G2c	L10	2015	Thailand
1741	KY000559	PXX08-SPF-020801A	G1a	L6	2008	Thailand
1742	KY828922	PXX08-SPF-020802A	G2a	L1	2008	Thailand
1743	LC053455	AVCT12	G1b	L8	2010	Thailand
1744	LC496368	BP-2016	G2b	L2	2016	Thailand
1745	KP403954	Ukraine/Poltava01/2014	G2c	L11	2014	Ukraine
1746	KU836638	Yorkshire-2000	G1a	L6	2000	United Kingdom
1747	Z25483	Br1/87	G1a	L6	1993	United Kingdom
1748	KF267450	13-019349	G2c	L10	2013	USA
1749	KF272920	USA/Colorado/2013	G2c	L10	2013	USA
1750	KF452322	USA/Iowa/16465/2013	G2c	L10	2013	USA
1751	KF452323	USA/Indiana/17846/2013	G2c	L10	2013	USA
1752	KF468752	MN	G2c	L10	2013	USA
1753	KF468753	IA1	G2c	L10	2013	USA
1754	KF468754	IA2	G2c	L10	2013	USA
1755	KF650370	ISU13-19338E-IN-homogenate	G2c	L10	2013	USA
1756	KF650371	ISU13-19338E-IN-passage3	G2c	L10	2013	USA
1757	KF650372	ISU13-19338E-IN-passage9	G2c	L10	2013	USA
1758	KF650373	ISU13-22038-IA-homogenate	G2c	L10	2013	USA
1759	KF650374	ISU13-22038-IA-passage3	G2c	L10	2013	USA
1760	KF650375	ISU13-22038-IA-passage9	G2c	L10	2013	USA
1761	KF804028	USA/Iowa/18984/2013	G2c	L10	2013	USA
1762	KJ184549	USA/KS/2013	G2c	L10	2013	USA
1763	KJ399978	OH851	G1b	L12	2014	USA
1764	KJ408801	OH1414	G2c	L10	2014	USA
1765	KJ584361	OH15962	G2c	L10	2013	USA
1766	KJ645635	USA/Indiana12.83/2013	G1b	L12	2013	USA
1767	KJ645636	USA/Iowa28/2013	G2c	L10	2013	USA
1768	KJ645637	USA/Kansas29/2013	G2c	L10	2013	USA
1769	KJ645638	USA/Colorado30/2013	G2c	L10	2013	USA
1770	KJ645639	USA/Texas31/2013	G2c	L10	2013	USA
1771	KJ645640	USA/Oklahoma32/2013	G2c	L10	2013	USA
1772	KJ645641	USA/Indiana34/2013	G2c	L10	2013	USA
1773	KJ645642	USA/Oklahoma35/2013	G2c	L10	2013	USA
1774	KJ645643	USA/Kansas36/2013	G2c	L10	2013	USA
1775	KJ645644	USA/Oklahoma38/2013	G2c	L11	2013	USA
1776	KJ645646	USA/NorthCarolina40/2013	G2c	L10	2013	USA
1777	KJ645647	USA/Minnesota41/2013	G2c	L10	2013	USA
1778	KJ645648	USA/Minnesota42/2013	G2c	L10	2013	USA
1779	KJ645649	USA/Iowa23.57/2013	G1b	L12	2013	USA
1780	KJ645650	USA/Kansas46/2013	G2c	L10	2013	USA
1781	KJ645651	USA/Colorado47/2013	G2c	L10	2013	USA
1782	KJ645652	USA/Minnesota54/2013	G2c	L10	2013	USA
1783	KJ645653	USA/Wisconsin55/2013	G2c	L10	2013	USA
1784	KJ645654	USA/Tennesse56/2013	G2c	L11	2013	USA
1785	KJ645655	USA/Minnesota58/2013	G1b	L12	2013	USA
1786	KJ645656	USA/Minnesota59/2013	G2c	L10	2013	USA
1787	KJ645657	USA/Ohio60/2013	G2c	L10	2013	USA
1788	KJ645658	USA/Minnesota62/2013	G2c	L10	2013	USA
1789	KJ645659	USA/Illinois63/2013	G2c	L10	2013	USA
1790	KJ645660	USA/Minnesota64/2013	G2c	L10	2013	USA
1791	KJ645661	USA/Minnesota65/2013	G2c	L10	2013	USA
1792	KJ645662	USA/NorthCarolina66/2013	G2c	L10	2013	USA
1793	KJ645663	USA/Minnesota67/2013	G2c	L10	2013	USA
1794	KJ645664	USA/Ohio68/2013	G2c	L10	2013	USA
1795	KJ645665	USA/Ohio69/2013	G2c	L10	2013	USA
1796	KJ645666	USA/Iowa70/2013	G2c	L10	2013	USA
1797	KJ645667	USA/Minnesota72/2013	G2c	L10	2013	USA
1798	KJ645668	USA/Minnesota73/2013	G2c	L10	2013	USA
1799	KJ645669	USA/Wisconsin74/2013	G2c	L11	2013	USA
1800	KJ645670	USA/Ohio75/2013	G2c	L10	2013	USA
1801	KJ645671	USA/Minnesota76/2013	G2c	L11	2013	USA
1802	KJ645672	USA/Minnesota77/2013	G2c	L10	2013	USA
1803	KJ645673	USA/Minnesota78/2013	G2c	L10	2013	USA
1804	KJ645674	USA/Minnesota79/2013	G2c	L10	2013	USA
1805	KJ645675	USA/Illinois81/2013	G2c	L11	2013	USA
1806	KJ645676	USA/Minnesota82/2013	G2c	L10	2013	USA
1807	KJ645677	USA/Minnesota83/2013	G2c	L10	2013	USA
1808	KJ645678	USA/Minnesota85/2013	G2c	L10	2013	USA
1809	KJ645679	USA/Minnesota86/2013	G2c	L10	2013	USA
1810	KJ645680	USA/Illinois87/2013	G2c	L10	2013	USA
1811	KJ645681	USA/Minnesota89/2013	G2c	L10	2013	USA
1812	KJ645682	USA/Minnesota90/2013	G2c	L10	2013	USA
1813	KJ645683	USA/NorthCarolina91/2013	G2c	L10	2013	USA
1814	KJ645684	USA/Missouri92/2013	G2c	L10	2013	USA
1815	KJ645685	USA/Missouri93/2013	G2c	L10	2013	USA
1816	KJ645686	USA/Minnesota94/2013	G2c	L10	2013	USA
1817	KJ645687	USA/Minnesota95/2013	G2c	L10	2013	USA
1818	KJ645688	USA/Iowa96/2013	G2c	L10	2013	USA
1819	KJ645689	USA/Illinois97/2013	G2c	L10	2013	USA
1820	KJ645690	USA/Illinois98/2013	G2c	L11	2013	USA
1821	KJ645691	USA/Minnesota100/2013	G2c	L10	2013	USA
1822	KJ645692	USA/Missouri101/2013	G2c	L11	2013	USA
1823	KJ645693	USA/Missouri102/2013	G2c	L10	2013	USA
1824	KJ645694	USA/Iowa103/2013	G2c	L10	2013	USA
1825	KJ645695	USA/Iowa106/2013	G1b	L12	2013	USA
1826	KJ645696	USA/Iowa107/2013	G1b	L12	2013	USA
1827	KJ645697	USA/Texas128/2013	G2c	L10	2013	USA
1828	KJ645698	USA/Ohio120/2014	G2c	L10	2014	USA
1829	KJ645699	USA/Ohio123/2014	G2c	L10	2013	USA
1830	KJ645701	USA/Kansas125/2014	G2c	L10	2014	USA
1831	KJ645702	USA/Ohio126/2014	G1b	L12	2014	USA
1832	KJ645703	USA/Minnesota127/2014	G2c	L10	2014	USA
1833	KJ645704	USA/Minnesota52/2013	G1b	L12	2013	USA
1834	KJ645705	USA/Minnesota61/2013	G2c	L10	2013	USA
1835	KJ645706	USA/Minnesota71/2013	G2c	L10	2013	USA
1836	KJ645707	USA/Minnesota84/2013	G2c	L10	2013	USA
1837	KJ767195	OhioVBS1	G2c	L10	2014	USA
1838	KJ767196	OhioVBS2	G2c	L10	2014	USA
1839	KJ778615	NPL-PEDv/2013	G2c	L10	2013	USA
1840	KJ778616	NPL-PEDv/2013/P10	G2c	L10	2013	USA
1841	KM052365	NPL-PEDv/2013/p10.1	G2c	L10	2013	USA
1842	KM077139	PEDV/USA/Minnesota188/2014	G2c	L10	2014	USA
1843	KM392224	TC PC22A-P10	G2c	L10	2013	USA
1844	KM392225	TC PE103(PC21A)-P4	G2c	L10	2013	USA
1845	KM392226	TC PC168-P2	G2c	L10	2013	USA
1846	KM392227	TC PC170-P2	G2c	L10	2013	USA
1847	KM392228	TC-PC173-P2	G2c	L10	2013	USA
1848	KM392230	TC PC180-P2	G2c	L10	2013	USA
1849	KM392231	TC PC182-P2	G2c	L10	2013	USA
1850	KM392232	TC Iowa106 (PV39)-P1	G1b	L12	2013	USA
1851	KM975735	USA/NC/2013/35140	G2c	L10	2013	USA
1852	KM975736	USA/IA/2013/49379	G2c	L10	2013	USA
1853	KM975737	USA/NC/2013/49469	G2c	L10	2013	USA
1854	KM975738	USA/IA/2013/19321	G1b	L12	2013	USA
1855	KM975739	USA/IA/2013/20849	G1b	L12	2013	USA
1856	KM975740	USA/IL/2013/59573-5	G1b	L12	2013	USA
1857	KM975741	USA/MO/2014/03293	G1b	L12	2014	USA
1858	KP202365	USA/Utah 29625/2014	G2c	L10	2014	USA
1859	KP641661	OH10123-14	G2c	L10	2014	USA
1860	KP641662	OH8593-14	G2c	L11	2014	USA
1861	KP641663	OH9097-14	G2c	L11	2014	USA
1862	KP688354	Hawaii/39249/2014	G1b	L12	2014	USA
1863	KR078299	PC21A	G2c	L10	2013	USA
1864	KR078300	PC177	G2c	L10	2013	USA
1865	KR265759	USA/Minnesota187/2014	G1b	L12	2014	USA
1866	KR265760	USA/Minnesota211/2014	G1b	L12	2014	USA
1867	KR265761	USA/Hawaii/2014	G1b	L12	2014	USA
1868	KR265762	USA/Oklahoma1/2015	G2c	L10	2014	USA
1869	KR265763	USA/Illinois176/2014	G2c	L10	2014	USA
1870	KR265765	USA/Nebraska287/2014	G2c	L10	2014	USA
1871	KR265767	USA/Kansas432/2014	G2c	L11	2014	USA
1872	KR265769	USA/Illinois197/2014	G2c	L10	2014	USA
1873	KR265770	USA/Illinois255/2014	G2c	L10	2014	USA
1874	KR265771	USA/Minnesota402/2014	G2c	L10	2014	USA
1875	KR265772	USA/Kentucky248/2014	G2c	L10	2014	USA
1876	KR265773	USA/Minnesota281/2014	G2c	L10	2014	USA
1877	KR265774	USA/SouthDakota371/2014	G2c	L10	2014	USA
1878	KR265775	USA/Minnesota338/2014	G2c	L10	2014	USA
1879	KR265776	USA/Minnesota250/2014	G2c	L10	2014	USA
1880	KR265777	USA/Kansas275/2014	G2c	L10	2014	USA
1881	KR265778	USA/Minnesota276/2014	G2c	L10	2014	USA
1882	KR265780	USA/Ohio343/2014	G2c	L10	2014	USA
1883	KR265781	USA/Ohio295/2014	G2c	L10	2014	USA
1884	KR265782	USA/Illinois308/2014	G2c	L10	2014	USA
1885	KR265783	USA/Minnesota269/2014	G2c	L10	2014	USA
1886	KR265784	USA/Nebraska348/2014	G2c	L10	2014	USA
1887	KR265785	USA/Illinois259/2014	G2c	L10	2014	USA
1888	KR265786	USA/Illinois261/2014	G2c	L10	2014	USA
1889	KR265787	USA/SouthDakota285/2014	G2c	L10	2014	USA
1890	KR265788	USA/Minnesota306/2014	G2c	L11	2014	USA
1891	KR265789	USA/Illinois307/2014	G2c	L10	2014	USA
1892	KR265790	USA/Texas424/2014	G2c	L11	2014	USA
1893	KR265792	USA/Oklahoma418/2014	G2c	L10	2014	USA
1894	KR265793	USA/Minnesota212/2014	G2c	L10	2014	USA
1895	KR265794	USA/Minnesota236/2014	G2c	L10	2014	USA
1896	KR265795	USA/Illinois201/2014	G2c	L10	2014	USA
1897	KR265796	USA/Illinois262/2014	G2c	L11	2014	USA
1898	KR265797	USA/Kansas280/2014	G2c	L10	2014	USA
1899	KR265798	USA/Minnesota289/2014	G2c	L10	2014	USA
1900	KR265799	USA/Minnesota159/2014	G2c	L10	2014	USA
1901	KR265800	USA/Indiana195/2014	G2c	L10	2014	USA
1902	KR265801	USA/Indiana254/2014	G2c	L10	2014	USA
1903	KR265802	USA/Illinois260/2014	G2c	L10	2014	USA
1904	KR265803	USA/Nebraska288/2014	G2c	L10	2014	USA
1905	KR265804	USA/Illinois333/2014	G2c	L10	2014	USA
1906	KR265805	USA/Iowa161/2014	G2c	L10	2014	USA
1907	KR265806	USA/Minnesota312/2014	G2c	L10	2014	USA
1908	KR265807	USA/Michigan189/2014	G2c	L10	2014	USA
1909	KR265808	USA/Iowa162/2014	G2c	L10	2014	USA
1910	KR265809	USA/Nebraska266/2014	G2c	L10	2014	USA
1911	KR265810	USA/Oklahoma320/2014	G2c	L10	2014	USA
1912	KR265811	USA/SouthDakota336/2014	G2c	L10	2014	USA
1913	KR265813	USA/Minnesota271/2014	G2c	L10	2014	USA
1914	KR265814	USA/Kansas166/2014	G2c	L10	2014	USA
1915	KR265815	USA/Illinois194/2014	G2c	L10	2014	USA
1916	KR265816	USA/Minnesota202/2014	G2c	L10	2014	USA
1917	KR265818	USA/Minnesota290/2014	G2c	L10	2014	USA
1918	KR265819	USA/Kansas431/2014	G2c	L10	2014	USA
1919	KR265820	USA/Missouri337/2014	G2c	L10	2014	USA
1920	KR265821	USA/Missouri164/2014	G2c	L11	2014	USA
1921	KR265822	USA/Michigan252/2014	G2c	L10	2014	USA
1922	KR265825	USA/Minnesota200/2014	G2c	L10	2014	USA
1923	KR265826	USA/Illinois258/2014	G2c	L11	2014	USA
1924	KR265827	USA/Iowa303/2014	G2c	L10	2014	USA
1925	KR265828	USA/Minnesota265/2014	G2c	L10	2014	USA
1926	KR265829	USA/Minnesota309/2014	G2c	L10	2014	USA
1927	KR265830	USA/Ohio300/2014	G2c	L10	2014	USA
1928	KR265832	USA/Minnesota379/2014	G2c	L10	2014	USA
1929	KR265833	USA/Oklahoma477/2014	G2c	L10	2014	USA
1930	KR265834	USA/Texas435/2014	G2c	L10	2014	USA
1931	KR265840	USA/Ohio249/2014	G2c	L10	2014	USA
1932	KR265841	USA/Minnesota408/2014	G2c	L10	2014	USA
1933	KR265842	USA/Minnesota409/2014	G2c	L10	2014	USA
1934	KR265843	USA/Minnesota372/2014	G2c	L11	2014	USA
1935	KR265844	USA/Missouri373/2014	G2c	L11	2014	USA
1936	KR265845	USA/Oklahoma466/2014	G2c	L11	2014	USA
1937	KR265846	KR003452	G2c	L10	2014	USA
1938	KT591944	USA/2014/IL/20697 P7	G1b	L12	2013	USA
1939	KT860508	USA/IL20697/2014 P5	G1b	L12	2013	USA
1940	KU558702	CO/P14/IC	G2c	L10	2013	USA
1941	KU893862	PC22A-P20	G2c	L10	2013	USA
1942	KU982966	PEDV/USA/Texas134/2015	G2c	L10	2015	USA
1943	KU982967	PEDV/USA/Kansas126/2015	G2c	L11	2015	USA
1944	KU982968	PEDV/USA/Oklahoma133/2015	G2c	L11	2015	USA
1945	KU982969	PEDV/USA/Iowa127/2015	G2c	L10	2015	USA
1946	KU982970	PEDV/USA/NorthDakota93/2015	G2c	L10	2015	USA
1947	KU982971	PEDV/USA/Minnesota4/2015	G2c	L10	2015	USA
1948	KU982972	PEDV/USA/Minnesota129/2015	G2c	L10	2015	USA
1949	KU982973	PEDV/USA/Minnesota135/2015	G2c	L10	2015	USA
1950	KU982974	PEDV/USA/Minnesota123/2015	G2c	L10	2015	USA
1951	KU982975	PEDV/USA/Missouri130/2015	G2c	L11	2015	USA
1952	KU982976	PEDV/USA/Texas128/2015	G2c	L11	2015	USA
1953	KU982977	PEDV/USA/Texas132/2015	G2c	L11	2015	USA
1954	KU982978	PEDV/USA/Nebraska108/2015	G2c	L10	2015	USA
1955	KU982979	PEDV/USA/Minnesota131/2015	G2c	L10	2015	USA
1956	KU982980	PEDV/USA/Minnesota125/2015	G2c	L10	2015	USA
1957	KU982981	PEDV/USA/Minnesota124/2015	G2c	L10	2015	USA
1958	KX683006	PC22A	G2c	L10	2013	USA
1959	KX834130	8aa	G2c	L10	2014	USA
1960	KX834131	8aa	G2c	L10	2014	USA
1961	KY499262	PC22A	G2c	L10	2014	USA
1962	MF373643	-	G2c	L10	2014	USA
1963	MG334554	USA/OK10240-6/2017	G2c	L10	2017	USA
1964	MG837058	PC273/O	G2c	L10	2017	USA
1965	KJ960178	-	G2b	L2	2013	Vietnam
1966	KJ960179	-	G2b	L2	2013	Vietnam
1967	KJ960180	-	G2b	L2	2013	Vietnam
1968	KP455313	HUA-PED45	G2b	L2	2013	Vietnam
1969	KP455314	HUA-PED47	G2b	L2	2013	Vietnam
1970	KP455315	HUA-PED55	G1a	L6	2014	Vietnam
1971	KP455316	HUA-PED58	G1a	L6	2014	Vietnam
1972	KP455317	HUA-PED60	G1a	L6	2014	Vietnam
1973	KP455318	HUA-PED63	G1a	L6	2014	Vietnam
1974	KP455319	HUA-PED67	G1a	L6	2014	Vietnam
1975	KP455320	HUA-PED68	G1a	L6	2014	Vietnam
1976	KR941552	VN2-0514/SouthVietnam/2014	G2b	L3	2014	Vietnam
1977	KR941553	VN1-0514/SouthVietnam/2014	G2b	L3	2014	Vietnam
1978	KR941554	VN6-0514/SouthVietnam/2014	G2b	L3	2014	Vietnam
1979	KR941555	VN0114-1/NorthVietnam/2013	G2b	L2	2013	Vietnam
1980	KR941556	GF0413-1/NorthVietnam/2013	G2b	L2	2013	Vietnam
1981	KT941120	HUA-14PED96	G2c	L5	2014	Vietnam
1982	KX708894	HUA-M17	G2b	L2	2016	Vietnam
1983	KX708895	HUA-V2	G2b	L2	2015	Vietnam
1984	KX708896	HUA-PED113	G2b	L2	2015	Vietnam
1985	KX708897	HUA-PED114	G2b	L2	2015	Vietnam
1986	KX708898	HUA-PED115	G2b	L2	2015	Vietnam
1987	KX708899	HUA-PED118	G2b	L2	2015	Vietnam
1988	KX708900	HUA-PED117	G2b	L2	2015	Vietnam
1989	KX708901	HUA-PED88	G2b	L2	2015	Vietnam
1990	KX708902	HUA-PED86	G2b	L2	2015	Vietnam
1991	KX708904	HUA-PED103	G2a	ungrouped	2015	Vietnam
1992	KX708905	HUA-PED106	G2a	ungrouped	2015	Vietnam
1993	KX708906	HUA-PED94	G2c	L5	2015	Vietnam
1994	KX708907	HUA-PED96	G2c	L5	2015	Vietnam
1995	KX982553	VN01/HY/2013	G2c	L10	2013	Vietnam
1996	KX982554	VN02/HY/2013	G2b	L2	2013	Vietnam
1997	KX982557	VN12/HY/2013	G2c	L10	2013	Vietnam
1998	KX982561	VN97/HN/2013	G2c	L4	2013	Vietnam
[truncated: 24 more rows]
